# Supplementary material for: A monoclinic polymorph with Z = 4 of (E)-2,4-dihy­droxy­acetophenone 2,4-dinitro­phenyl­hydrazone N,N-dimethyl­formamide monosolvate
Source: Acta Crystallogr Sect E Struct Rep Online. 2011 Nov 25;67(Pt 12):o3434. doi: 10.1107/S1600536811050161 (PMC3239067; doi:10.1107/S1600536811050161)
Supplement: Supplementary file 1 [file e-67-o3434-sup1.cif]

##############################################################################
#                                                                            #
# This CIF contains the data in a paper accepted for publication in          #
# Acta Crystallographica Section E. It conforms to the requirements of       #
# Notes for Authors for Acta Crystallographica Section E, and has been       #
# peer reviewed under the auspices of the IUCr Commission on Journals.       #
#                                                                            #
# Full details of the Crystallographic Information File format               #
# are given in the paper "The Crystallographic Information File (CIF):       #
# a New Standard Archive File for Crystallography" by S. R. Hall, F. H.      #
# Allen and I. D. Brown [Acta Cryst. (1991), A47, 655-685].                  #
#                                                                            #
# The current version of the core CIF dictionary is obtainable from          #
# ftp://ftp.iucr.org/pub/cif_core.dic.                                       #
#                                                                            #
# Software is freely available for graphical display of the structure(s)     #
# in this CIF. For information consult the CIF software page                 #
# http://www.iucr.org/resources/cif/software.                                #
#                                                                            #
# This file may be used for bona fide research purposes within the           #
# scientific community so long as proper attribution is given to the journal # 
# article from which it was obtained.                                        #
#                                                                            #
##############################################################################
data_I
_audit_creation_method     SHELXL-97
_chemical_name_systematic
;
4-{(1<i>E</i>)-1-[2-(2,4-dinitrophenyl)hydrazin-1-ylidene]ethyl}benzene-1,3-diol
<i>N</i>,<i>N</i>-dimethylformamide monosolvate
;
_chemical_name_common
;
(<i>E</i>)-2,4-dihydroxyacetophenone 2,4-dinitrophenylhydrazone
<i>N</i>,<i>N</i>-dimethylformamide monosolvate
;
_chemical_formula_moiety     'C14 H12 N4 O6, C3 H7 N O'
_chemical_formula_sum     'C17 H19 N5 O7'
_chemical_formula_iupac     'C14 H12 N4 O6, C3 H7 N O'
_chemical_formula_weight     405.37
_chemical_melting_point     ?
_symmetry_cell_setting     monoclinic
_symmetry_space_group_name_H-M     'P 21/n'
_symmetry_space_group_name_Hall     '-P 2yn'
loop_
    _symmetry_equiv_pos_as_xyz
    'x, y, z'
    '-x+1/2, y+1/2, -z+1/2'
    '-x, -y, -z'
    'x-1/2, -y-1/2, z-1/2'
_cell_length_a     6.7546(6)
_cell_length_b     20.9647(18)
_cell_length_c     13.3508(13)
_cell_angle_alpha     90.00
_cell_angle_beta     99.7720(10)
_cell_angle_gamma     90.00
_cell_volume     1863.2(3)
_cell_formula_units_Z     4
_cell_measurement_reflns_used     1386
_cell_measurement_theta_min     3.033
_cell_measurement_theta_max     21.892
_cell_measurement_temperature     298(2)
_cell_special_details     ?
_exptl_crystal_description     Block
_exptl_crystal_colour     Brown
_exptl_crystal_size_max     0.43
_exptl_crystal_size_mid     0.28
_exptl_crystal_size_min     0.24
_exptl_crystal_density_diffrn     1.445
_exptl_crystal_density_meas     ?
_exptl_crystal_density_method     'not measured'
_exptl_crystal_F_000     848
_exptl_absorpt_coefficient_mu     0.114
_exptl_absorpt_correction_type     multi-scan
_exptl_absorpt_process_details     '(SADABS; Sheldrick, 1996)'
_exptl_absorpt_correction_T_min     0.9525
_exptl_absorpt_correction_T_max     0.9731
_exptl_special_details     ?
_diffrn_ambient_temperature     298(2)
_diffrn_radiation_type     MoK\a
_diffrn_radiation_wavelength     0.71073
_diffrn_radiation_source     'fine-focus sealed tube'
_diffrn_radiation_monochromator     graphite
_diffrn_measurement_device_type     'Bruker SMART CCD area-detector'
_diffrn_measurement_method     'phi and omega scans'
_diffrn_detector_area_resol_mean     ?
_diffrn_reflns_number     9407
_diffrn_reflns_av_R_equivalents     0.0577
_diffrn_reflns_av_sigmaI/netI     0.0584
_diffrn_reflns_theta_min     2.48
_diffrn_reflns_theta_max     25.02
_diffrn_reflns_theta_full     25.02
_diffrn_measured_fraction_theta_max     0.998
_diffrn_measured_fraction_theta_full     0.998
_diffrn_reflns_limit_h_min     -8
_diffrn_reflns_limit_h_max     7
_diffrn_reflns_limit_k_min     -17
_diffrn_reflns_limit_k_max     24
_diffrn_reflns_limit_l_min     -15
_diffrn_reflns_limit_l_max     15
_diffrn_standards_number     ?
_diffrn_standards_interval_count     ?
_diffrn_standards_interval_time     ?
_diffrn_standards_decay_%     ?
_refine_special_details
;
Refinement of <i>F</i>^2^ against ALL reflections. The weighted <i>R</i>-factor
<i>wR</i> and goodness of fit <i>S</i> are based on <i>F</i>^2^, conventional
<i>R</i>-factors <i>R</i> are based on <i>F</i>, with <i>F</i> set to zero for
negative <i>F</i>^2^. The threshold expression of <i>F</i>^2^ >
\s(<i>F</i>^2^) is used only for calculating <i>R</i>-factors(gt) <i>etc</i>.
and is not relevant to the choice of reflections for refinement.
<i>R</i>-factors based on <i>F</i>^2^ are statistically about twice as large
as those based on <i>F</i>, and <i>R</i>- factors based on ALL data will be
even larger.
;
_reflns_number_total     3280
_reflns_number_gt     1642
_reflns_threshold_expression     I>2\s(I)
_refine_ls_structure_factor_coef     Fsqd
_refine_ls_matrix_type     full
_refine_ls_R_factor_all     0.1073
_refine_ls_R_factor_gt     0.0522
_refine_ls_wR_factor_gt     0.1188
_refine_ls_wR_factor_ref     0.1418
_refine_ls_goodness_of_fit_ref     0.880
_refine_ls_restrained_S_all     0.880
_refine_ls_number_reflns     3280
_refine_ls_number_parameters     262
_refine_ls_number_restraints     0
_refine_ls_hydrogen_treatment     constr
_refine_ls_weighting_scheme     calc
_refine_ls_weighting_details
                 'calc w=1/[\s^2^(Fo^2^)+(0.0687P)^2^] where P=(Fo^2^+2Fc^2^)/3'
_atom_sites_solution_hydrogens     geom
_atom_sites_solution_primary     direct
_atom_sites_solution_secondary     difmap
_refine_ls_shift/su_max     0.000
_refine_ls_shift/su_mean     0.000
_refine_diff_density_max     0.252
_refine_diff_density_min     -0.230
_refine_ls_extinction_method     none
_refine_ls_extinction_coef     ?
loop_
    _atom_type_symbol
    _atom_type_description
    _atom_type_scat_dispersion_real
    _atom_type_scat_dispersion_imag
    _atom_type_scat_source
    'C' 'C' 0.0033 0.0016
                         'International Tables Vol C Tables 4.2.6.8 and 6.1.1.4'
    'H' 'H' 0.0000 0.0000
                         'International Tables Vol C Tables 4.2.6.8 and 6.1.1.4'
    'N' 'N' 0.0061 0.0033
                         'International Tables Vol C Tables 4.2.6.8 and 6.1.1.4'
    'O' 'O' 0.0106 0.0060
                         'International Tables Vol C Tables 4.2.6.8 and 6.1.1.4'
_computing_data_collection     'SMART (Bruker, 2007)'
_computing_cell_refinement     'SAINT (Bruker, 2007)'
_computing_data_reduction     'SAINT (Bruker, 2007)'
_computing_structure_solution     'SHELXS97 (Sheldrick, 2008)'
_computing_structure_refinement     'SHELXL97 (Sheldrick, 2008)'
_computing_molecular_graphics     'SHELXTL (Sheldrick, 2008)'
_computing_publication_material     'SHELXTL (Sheldrick, 2008)'
loop_
    _atom_site_type_symbol
    _atom_site_label
    _atom_site_fract_x
    _atom_site_fract_y
    _atom_site_fract_z
    _atom_site_U_iso_or_equiv
    _atom_site_adp_type
    _atom_site_calc_flag
    _atom_site_refinement_flags
    _atom_site_occupancy
    _atom_site_symmetry_multiplicity
    _atom_site_disorder_assembly
    _atom_site_disorder_group
    N N1 0.7588(3) 0.58432(9) 0.54589(14) 0.0446(5) Uani d . 1 1 . .
    N N2 0.7718(3) 0.63470(9) 0.61267(15) 0.0479(6) Uani d . 1 1 . .
    H H2 0.7949 0.6272 0.6769 0.058 Uiso calc R 1 1 . .
    N N3 0.7472(4) 0.73692(13) 0.75436(18) 0.0709(7) Uani d . 1 1 . .
    N N4 0.6738(4) 0.88617(12) 0.4785(2) 0.0705(7) Uani d . 1 1 . .
    N N5 0.8095(4) 0.11311(11) 0.45642(17) 0.0620(7) Uani d . 1 1 . .
    O O1 0.6979(3) 0.54234(8) 0.36429(12) 0.0644(6) Uani d . 1 1 . .
    H H1 0.7114 0.5692 0.4096 0.097 Uiso calc R 1 1 . .
    O O2 0.7018(3) 0.32319(8) 0.30681(14) 0.0683(6) Uani d . 1 1 . .
    H H2A 0.7141 0.2888 0.3365 0.102 Uiso calc R 1 1 . .
    O O3 0.7879(4) 0.68408(10) 0.79108(14) 0.0790(7) Uani d . 1 1 . .
    O O4 0.7151(5) 0.78168(11) 0.80637(17) 0.1192(11) Uani d . 1 1 . .
    O O5 0.6748(4) 0.92791(10) 0.5426(2) 0.0961(8) Uani d . 1 1 . .
    O O6 0.6526(4) 0.89703(10) 0.3875(2) 0.0934(8) Uani d . 1 1 . .
    O O7 0.7736(4) 0.20700(9) 0.37332(18) 0.0801(7) Uani d . 1 1 . .
    C C1 0.8138(4) 0.51378(13) 0.69559(18) 0.0575(7) Uani d . 1 1 . .
    H H1A 0.9127 0.5430 0.7293 0.086 Uiso calc R 1 1 . .
    H H1B 0.8615 0.4708 0.7074 0.086 Uiso calc R 1 1 . .
    H H1C 0.6909 0.5190 0.7217 0.086 Uiso calc R 1 1 . .
    C C2 0.7768(4) 0.52710(12) 0.58373(18) 0.0422(6) Uani d . 1 1 . .
    C C3 0.7571(4) 0.47439(11) 0.51209(18) 0.0409(6) Uani d . 1 1 . .
    C C4 0.7195(4) 0.48320(11) 0.40614(19) 0.0454(7) Uani d . 1 1 . .
    C C5 0.7022(4) 0.43264(12) 0.34011(19) 0.0507(7) Uani d . 1 1 . .
    H H5 0.6773 0.4401 0.2704 0.061 Uiso calc R 1 1 . .
    C C6 0.7211(4) 0.37116(12) 0.37582(19) 0.0491(7) Uani d . 1 1 . .
    C C7 0.7566(4) 0.36059(11) 0.47885(19) 0.0507(7) Uani d . 1 1 . .
    H H7 0.7688 0.3191 0.5039 0.061 Uiso calc R 1 1 . .
    C C8 0.7739(4) 0.41082(12) 0.54402(19) 0.0488(7) Uani d . 1 1 . .
    H H8 0.7982 0.4025 0.6134 0.059 Uiso calc R 1 1 . .
    C C9 0.7493(4) 0.69475(11) 0.58042(19) 0.0448(7) Uani d . 1 1 . .
    C C10 0.7384(4) 0.74617(12) 0.64741(19) 0.0500(7) Uani d . 1 1 . .
    C C11 0.7124(4) 0.80809(12) 0.6129(2) 0.0557(8) Uani d . 1 1 . .
    H H11 0.7038 0.8411 0.6585 0.067 Uiso calc R 1 1 . .
    C C12 0.6994(4) 0.82073(12) 0.5123(2) 0.0540(7) Uani d . 1 1 . .
    C C13 0.7114(4) 0.77217(13) 0.4441(2) 0.0576(8) Uani d . 1 1 . .
    H H13 0.7031 0.7814 0.3753 0.069 Uiso calc R 1 1 . .
    C C14 0.7354(4) 0.71070(12) 0.4767(2) 0.0531(7) Uani d . 1 1 . .
    H H14 0.7429 0.6785 0.4297 0.064 Uiso calc R 1 1 . .
    C C15 0.8017(4) 0.17571(14) 0.4520(3) 0.0641(8) Uani d . 1 1 . .
    H H15 0.8188 0.1979 0.5132 0.077 Uiso calc R 1 1 . .
    C C16 0.7826(6) 0.07595(15) 0.3644(2) 0.0991(12) Uani d . 1 1 . .
    H H16A 0.7287 0.1026 0.3078 0.149 Uiso calc R 1 1 . .
    H H16B 0.6913 0.0415 0.3697 0.149 Uiso calc R 1 1 . .
    H H16C 0.9097 0.0590 0.3543 0.149 Uiso calc R 1 1 . .
    C C17 0.8457(5) 0.07943(14) 0.5520(2) 0.0817(10) Uani d . 1 1 . .
    H H17A 0.8718 0.1096 0.6067 0.123 Uiso calc R 1 1 . .
    H H17B 0.9598 0.0519 0.5539 0.123 Uiso calc R 1 1 . .
    H H17C 0.7297 0.0544 0.5588 0.123 Uiso calc R 1 1 . .
loop_
    _atom_site_aniso_label
    _atom_site_aniso_U_11
    _atom_site_aniso_U_22
    _atom_site_aniso_U_33
    _atom_site_aniso_U_12
    _atom_site_aniso_U_13
    _atom_site_aniso_U_23
    N1 0.0514(14) 0.0378(12) 0.0452(12) 0.0018(10) 0.0102(11) 0.0009(10)
    N2 0.0622(16) 0.0410(13) 0.0408(12) 0.0006(11) 0.0091(11) -0.0022(10)
    N3 0.105(2) 0.0534(16) 0.0547(16) -0.0029(15) 0.0131(15) -0.0086(14)
    N4 0.0691(19) 0.0478(16) 0.096(2) 0.0019(13) 0.0174(17) 0.0128(16)
    N5 0.0782(19) 0.0438(14) 0.0644(16) 0.0041(13) 0.0128(14) -0.0072(12)
    O1 0.1061(17) 0.0411(11) 0.0449(11) 0.0005(10) 0.0097(11) 0.0061(9)
    O2 0.1046(17) 0.0450(11) 0.0560(12) -0.0050(11) 0.0153(11) -0.0062(9)
    O3 0.124(2) 0.0610(14) 0.0511(13) 0.0039(13) 0.0134(12) 0.0014(10)
    O4 0.229(3) 0.0657(15) 0.0651(16) 0.0233(17) 0.0323(18) -0.0183(12)
    O5 0.126(2) 0.0439(12) 0.121(2) 0.0026(13) 0.0292(17) -0.0012(13)
    O6 0.124(2) 0.0651(15) 0.0915(17) 0.0042(13) 0.0190(16) 0.0273(14)
    O7 0.0996(19) 0.0539(13) 0.0869(17) 0.0088(12) 0.0155(14) 0.0077(12)
    C1 0.073(2) 0.0522(16) 0.0456(16) 0.0012(15) 0.0062(14) 0.0007(13)
    C2 0.0428(17) 0.0412(15) 0.0430(15) 0.0024(12) 0.0088(12) 0.0017(12)
    C3 0.0412(16) 0.0381(14) 0.0440(15) 0.0007(12) 0.0091(12) 0.0033(12)
    C4 0.0507(18) 0.0378(15) 0.0485(16) -0.0007(13) 0.0105(13) 0.0052(13)
    C5 0.064(2) 0.0439(16) 0.0432(16) -0.0016(14) 0.0078(14) 0.0007(13)
    C6 0.0557(19) 0.0429(16) 0.0496(17) -0.0043(13) 0.0115(14) -0.0054(13)
    C7 0.0612(19) 0.0375(15) 0.0540(17) 0.0019(13) 0.0119(14) 0.0046(13)
    C8 0.0597(19) 0.0451(16) 0.0424(15) 0.0030(13) 0.0112(13) 0.0067(13)
    C9 0.0456(17) 0.0384(15) 0.0509(16) -0.0031(12) 0.0092(13) 0.0007(13)
    C10 0.0584(19) 0.0451(16) 0.0466(16) -0.0010(13) 0.0088(13) -0.0037(13)
    C11 0.059(2) 0.0449(17) 0.0644(19) -0.0024(14) 0.0144(15) -0.0097(14)
    C12 0.0520(19) 0.0393(16) 0.071(2) 0.0034(13) 0.0125(15) 0.0059(14)
    C13 0.064(2) 0.0564(19) 0.0527(17) -0.0011(15) 0.0102(15) 0.0083(14)
    C14 0.065(2) 0.0456(16) 0.0485(17) -0.0003(14) 0.0101(14) -0.0017(13)
    C15 0.064(2) 0.050(2) 0.080(2) 0.0019(16) 0.0179(18) -0.0065(17)
    C16 0.143(4) 0.067(2) 0.080(2) 0.010(2) 0.001(2) -0.0239(19)
    C17 0.097(3) 0.065(2) 0.086(2) 0.0105(19) 0.020(2) 0.0072(18)
_geom_special_details
;
All e.s.d.'s (except the e.s.d. in the dihedral angle between two l.s. planes)
are estimated using the full covariance matrix. The cell e.s.d.'s are taken
into account individually in the estimation of e.s.d.'s in distances, angles
and torsion angles; correlations between e.s.d.'s in cell parameters are only
used when they are defined by crystal symmetry. An approximate (isotropic)
treatment of cell e.s.d.'s is used for estimating e.s.d.'s involving l.s.
planes.
;
loop_
    _geom_bond_atom_site_label_1
    _geom_bond_atom_site_label_2
    _geom_bond_site_symmetry_2
    _geom_bond_distance
    _geom_bond_publ_flag
    N1 C2 . 1.299(3) ?
    N1 N2 . 1.375(2) ?
    N2 C9 . 1.331(3) ?
    N2 H2 . 0.8600 ?
    N3 O4 . 1.209(3) ?
    N3 O3 . 1.224(3) ?
    N3 C10 . 1.432(3) ?
    N4 O6 . 1.220(3) ?
    N4 O5 . 1.223(3) ?
    N4 C12 . 1.445(3) ?
    N5 C15 . 1.314(3) ?
    N5 C17 . 1.442(3) ?
    N5 C16 . 1.440(3) ?
    O1 C4 . 1.358(3) ?
    O1 H1 . 0.8200 ?
    O2 C6 . 1.355(3) ?
    O2 H2A . 0.8200 ?
    O7 C15 . 1.226(3) ?
    C1 C2 . 1.498(3) ?
    C1 H1A . 0.9600 ?
    C1 H1B . 0.9600 ?
    C1 H1C . 0.9600 ?
    C2 C3 . 1.453(3) ?
    C3 C8 . 1.398(3) ?
    C3 C4 . 1.406(3) ?
    C4 C5 . 1.371(3) ?
    C5 C6 . 1.373(3) ?
    C5 H5 . 0.9300 ?
    C6 C7 . 1.374(3) ?
    C7 C8 . 1.358(3) ?
    C7 H7 . 0.9300 ?
    C8 H8 . 0.9300 ?
    C9 C10 . 1.411(3) ?
    C9 C14 . 1.412(3) ?
    C10 C11 . 1.379(3) ?
    C11 C12 . 1.357(4) ?
    C11 H11 . 0.9300 ?
    C12 C13 . 1.378(4) ?
    C13 C14 . 1.361(3) ?
    C13 H13 . 0.9300 ?
    C14 H14 . 0.9300 ?
    C15 H15 . 0.9300 ?
    C16 H16A . 0.9600 ?
    C16 H16B . 0.9600 ?
    C16 H16C . 0.9600 ?
    C17 H17A . 0.9600 ?
    C17 H17B . 0.9600 ?
    C17 H17C . 0.9600 ?
loop_
    _geom_angle_atom_site_label_1
    _geom_angle_atom_site_label_2
    _geom_angle_atom_site_label_3
    _geom_angle_site_symmetry_1
    _geom_angle_site_symmetry_3
    _geom_angle
    _geom_angle_publ_flag
    C2 N1 N2 . . 117.74(19) ?
    C9 N2 N1 . . 121.7(2) ?
    C9 N2 H2 . . 119.1 ?
    N1 N2 H2 . . 119.1 ?
    O4 N3 O3 . . 121.5(2) ?
    O4 N3 C10 . . 119.1(3) ?
    O3 N3 C10 . . 119.4(2) ?
    O6 N4 O5 . . 123.3(3) ?
    O6 N4 C12 . . 118.4(3) ?
    O5 N4 C12 . . 118.4(3) ?
    C15 N5 C17 . . 121.9(3) ?
    C15 N5 C16 . . 120.3(3) ?
    C17 N5 C16 . . 117.9(2) ?
    C4 O1 H1 . . 109.5 ?
    C6 O2 H2A . . 109.5 ?
    C2 C1 H1A . . 109.5 ?
    C2 C1 H1B . . 109.5 ?
    H1A C1 H1B . . 109.5 ?
    C2 C1 H1C . . 109.5 ?
    H1A C1 H1C . . 109.5 ?
    H1B C1 H1C . . 109.5 ?
    N1 C2 C3 . . 117.0(2) ?
    N1 C2 C1 . . 123.3(2) ?
    C3 C2 C1 . . 119.7(2) ?
    C8 C3 C4 . . 115.0(2) ?
    C8 C3 C2 . . 122.1(2) ?
    C4 C3 C2 . . 122.9(2) ?
    O1 C4 C5 . . 116.7(2) ?
    O1 C4 C3 . . 121.5(2) ?
    C5 C4 C3 . . 121.8(2) ?
    C4 C5 C6 . . 120.7(2) ?
    C4 C5 H5 . . 119.7 ?
    C6 C5 H5 . . 119.7 ?
    O2 C6 C5 . . 117.9(2) ?
    O2 C6 C7 . . 122.8(2) ?
    C5 C6 C7 . . 119.3(2) ?
    C8 C7 C6 . . 119.9(2) ?
    C8 C7 H7 . . 120.1 ?
    C6 C7 H7 . . 120.1 ?
    C7 C8 C3 . . 123.4(2) ?
    C7 C8 H8 . . 118.3 ?
    C3 C8 H8 . . 118.3 ?
    N2 C9 C10 . . 122.2(2) ?
    N2 C9 C14 . . 121.8(2) ?
    C10 C9 C14 . . 116.0(2) ?
    C11 C10 C9 . . 121.7(2) ?
    C11 C10 N3 . . 116.2(2) ?
    C9 C10 N3 . . 122.1(2) ?
    C12 C11 C10 . . 119.8(3) ?
    C12 C11 H11 . . 120.1 ?
    C10 C11 H11 . . 120.1 ?
    C11 C12 C13 . . 120.6(2) ?
    C11 C12 N4 . . 118.6(3) ?
    C13 C12 N4 . . 120.8(3) ?
    C14 C13 C12 . . 120.3(3) ?
    C14 C13 H13 . . 119.8 ?
    C12 C13 H13 . . 119.8 ?
    C13 C14 C9 . . 121.5(2) ?
    C13 C14 H14 . . 119.2 ?
    C9 C14 H14 . . 119.2 ?
    O7 C15 N5 . . 124.9(3) ?
    O7 C15 H15 . . 117.6 ?
    N5 C15 H15 . . 117.6 ?
    N5 C16 H16A . . 109.5 ?
    N5 C16 H16B . . 109.5 ?
    H16A C16 H16B . . 109.5 ?
    N5 C16 H16C . . 109.5 ?
    H16A C16 H16C . . 109.5 ?
    H16B C16 H16C . . 109.5 ?
    N5 C17 H17A . . 109.5 ?
    N5 C17 H17B . . 109.5 ?
    H17A C17 H17B . . 109.5 ?
    N5 C17 H17C . . 109.5 ?
    H17A C17 H17C . . 109.5 ?
    H17B C17 H17C . . 109.5 ?
loop_
    _geom_torsion_atom_site_label_1
    _geom_torsion_atom_site_label_2
    _geom_torsion_atom_site_label_3
    _geom_torsion_atom_site_label_4
    _geom_torsion_site_symmetry_1
    _geom_torsion_site_symmetry_2
    _geom_torsion_site_symmetry_3
    _geom_torsion_site_symmetry_4
    _geom_torsion
    _geom_torsion_publ_flag
    C2 N1 N2 C9 . . . . -178.1(2) ?
    N2 N1 C2 C3 . . . . 178.3(2) ?
    N2 N1 C2 C1 . . . . -1.0(4) ?
    N1 C2 C3 C8 . . . . 179.9(2) ?
    C1 C2 C3 C8 . . . . -0.8(4) ?
    N1 C2 C3 C4 . . . . -0.2(4) ?
    C1 C2 C3 C4 . . . . 179.1(2) ?
    C8 C3 C4 O1 . . . . 179.4(2) ?
    C2 C3 C4 O1 . . . . -0.5(4) ?
    C8 C3 C4 C5 . . . . -0.3(4) ?
    C2 C3 C4 C5 . . . . 179.8(2) ?
    O1 C4 C5 C6 . . . . -179.8(2) ?
    C3 C4 C5 C6 . . . . 0.0(4) ?
    C4 C5 C6 O2 . . . . 179.8(2) ?
    C4 C5 C6 C7 . . . . 0.4(4) ?
    O2 C6 C7 C8 . . . . -179.8(2) ?
    C5 C6 C7 C8 . . . . -0.5(4) ?
    C6 C7 C8 C3 . . . . 0.1(4) ?
    C4 C3 C8 C7 . . . . 0.3(4) ?
    C2 C3 C8 C7 . . . . -179.8(2) ?
    N1 N2 C9 C10 . . . . 172.3(2) ?
    N1 N2 C9 C14 . . . . -7.8(4) ?
    N2 C9 C10 C11 . . . . -179.1(3) ?
    C14 C9 C10 C11 . . . . 1.0(4) ?
    N2 C9 C10 N3 . . . . -1.1(4) ?
    C14 C9 C10 N3 . . . . 179.0(3) ?
    O4 N3 C10 C11 . . . . 6.1(4) ?
    O3 N3 C10 C11 . . . . -173.5(3) ?
    O4 N3 C10 C9 . . . . -172.0(3) ?
    O3 N3 C10 C9 . . . . 8.4(4) ?
    C9 C10 C11 C12 . . . . -0.9(4) ?
    N3 C10 C11 C12 . . . . -179.0(3) ?
    C10 C11 C12 C13 . . . . 0.2(4) ?
    C10 C11 C12 N4 . . . . -179.5(3) ?
    O6 N4 C12 C11 . . . . -176.6(3) ?
    O5 N4 C12 C11 . . . . 3.5(4) ?
    O6 N4 C12 C13 . . . . 3.8(4) ?
    O5 N4 C12 C13 . . . . -176.1(3) ?
    C11 C12 C13 C14 . . . . 0.4(4) ?
    N4 C12 C13 C14 . . . . -180.0(3) ?
    C12 C13 C14 C9 . . . . -0.2(4) ?
    N2 C9 C14 C13 . . . . 179.6(2) ?
    C10 C9 C14 C13 . . . . -0.5(4) ?
    C17 N5 C15 O7 . . . . 179.2(3) ?
    C16 N5 C15 O7 . . . . -0.5(5) ?
loop_
    _geom_hbond_atom_site_label_D
    _geom_hbond_atom_site_label_H
    _geom_hbond_atom_site_label_A
    _geom_hbond_site_symmetry_A
    _geom_hbond_distance_DH
    _geom_hbond_distance_HA
    _geom_hbond_distance_DA
    _geom_hbond_angle_DHA
    O1 H1 N1 . 0.820 1.823 2.547(2) 146
    O2 H2A O7 . 0.820 1.812 2.611(3) 164
    N2 H2 O3 . 0.860 1.944 2.584(3) 130
_iucr_refine_instructions_details
;
ITL 111011e in P2(1)/n
CELL 0.71073   6.7546  20.9647  13.3508  90.000  99.772  90.000
ZERR    4.00   0.0006   0.0018   0.0013   0.000   0.001   0.000
LATT 1
SYMM 0.5-X, 0.5+Y, 0.5-Z
SFAC C  H  N  O
UNIT 68 76 20 28
OMIT  -3.00  50.04
L.S. 8
ACTA
BOND $h
FMAP 2
PLAN 20
htab
conf
size 0.43 0.28 0.24
WGHT  0.068700  0.000000
FVAR  0.197120
TEMP 25
MOLE 1
N1     3   0.758958  0.584278  0.545867 11.000000  0.050820  0.037660 =
           0.044630  0.000630  0.009670  0.001720
N2     3   0.771705  0.634713  0.612587 11.000000  0.063020  0.040490 =
           0.040520 -0.001200  0.008770  0.000470
AFIX 43
H2     2   0.794753  0.627210  0.676844 11.000000 -1.200000
AFIX 0
N3     3   0.747181  0.736911  0.754333 11.000000  0.105720  0.053860 =
           0.054970 -0.008940  0.013100 -0.002540
N4     3   0.674037  0.886217  0.478669 11.000000  0.068930  0.048580 =
           0.095890  0.013010  0.017670  0.001830
N5     3   0.809590  0.113107  0.456389 11.000000  0.077450  0.044090 =
           0.064300 -0.007230  0.012230  0.004910
O1     4   0.697954  0.542275  0.364270 11.000000  0.106130  0.041370 =
           0.045070  0.005810  0.008960  0.000340
AFIX 83
H1     2   0.711453  0.569168  0.409516 11.000000 -1.500000
AFIX 0
O2     4   0.701754  0.323158  0.306696 11.000000  0.104110  0.045590 =
           0.055970 -0.006340  0.015310 -0.004620
AFIX 83
H2A    2   0.713998  0.288794  0.336440 11.000000 -1.500000
AFIX 0
O3     4   0.787751  0.684025  0.791071 11.000000  0.124420  0.060870 =
           0.051260  0.001690  0.013860  0.004030
O4     4   0.715347  0.781726  0.806374 11.000000  0.230500  0.065770 =
           0.065460 -0.018150  0.032660  0.023150
O5     4   0.674879  0.927881  0.542809 11.000000  0.126950  0.043710 =
           0.120730 -0.001700  0.029580  0.002840
O6     4   0.652594  0.897059  0.387606 11.000000  0.124060  0.065510 =
           0.091580  0.027290  0.019210  0.004740
O7     4   0.773777  0.206957  0.373156 11.000000  0.099140  0.053900 =
           0.086590  0.008040  0.014970  0.009460
C1     1   0.813830  0.513790  0.695897 11.000000  0.072810  0.052680 =
           0.045340  0.001070  0.006230  0.000690
AFIX 33
H1A    2   0.912773  0.542993  0.729572 11.000000 -1.500000
H1B    2   0.861441  0.470855  0.707817 11.000000 -1.500000
H1C    2   0.690873  0.519036  0.722002 11.000000 -1.500000
AFIX 0
C2     1   0.776813  0.527106  0.583412 11.000000  0.041830  0.040860 =
           0.043050  0.001760  0.008290  0.002470
C3     1   0.757278  0.474454  0.512199 11.000000  0.040600  0.037640 =
           0.043070  0.002830  0.009020  0.000190
C4     1   0.719574  0.483195  0.406158 11.000000  0.050520  0.037370 =
           0.048490  0.005650  0.011310 -0.001120
C5     1   0.702229  0.432640  0.340132 11.000000  0.064130  0.043360 =
           0.043090  0.000520  0.007720 -0.001620
AFIX 43
H5     2   0.677447  0.440084  0.270454 11.000000 -1.200000
AFIX 0
C6     1   0.721028  0.371223  0.375732 11.000000  0.055970  0.042130 =
           0.049120 -0.006140  0.010790 -0.004560
C7     1   0.756599  0.360585  0.478930 11.000000  0.061230  0.037210 =
           0.053880  0.004650  0.011910  0.001940
AFIX 43
H7     2   0.768726  0.319124  0.503990 11.000000 -1.200000
AFIX 0
C8     1   0.773952  0.410822  0.544099 11.000000  0.060240  0.045510 =
           0.041550  0.006880  0.011160  0.003500
AFIX 43
H8     2   0.798172  0.402484  0.613522 11.000000 -1.200000
AFIX 0
C9     1   0.749368  0.694768  0.580460 11.000000  0.045350  0.038170 =
           0.050320  0.000830  0.009170 -0.003040
C10    1   0.738272  0.746182  0.647323 11.000000  0.058580  0.044300 =
           0.046280 -0.003730  0.008910 -0.001150
C11    1   0.712378  0.808058  0.612964 11.000000  0.059330  0.044430 =
           0.063750 -0.009910  0.013870 -0.002690
AFIX 43
H11    2   0.703921  0.841081  0.658558 11.000000 -1.200000
AFIX 0
C12    1   0.699243  0.820685  0.512361 11.000000  0.051800  0.038810 =
           0.071190  0.005960  0.011930  0.003300
C13    1   0.711183  0.772215  0.444145 11.000000  0.064190  0.056470 =
           0.051620  0.008380  0.009590 -0.001150
AFIX 43
H13    2   0.702673  0.781512  0.375435 11.000000 -1.200000
AFIX 0
C14    1   0.735415  0.710656  0.476731 11.000000  0.065340  0.045520 =
           0.048040 -0.001920  0.009750 -0.000160
AFIX 43
H14    2   0.742917  0.678433  0.429646 11.000000 -1.200000
AFIX 0
C15    1   0.802012  0.175812  0.452099 11.000000  0.063740  0.049570 moiety=
           0.082080 -0.006980  0.018830  0.002080
AFIX 43
H15    2   0.819278  0.198071  0.513218 11.000000 -1.200000
AFIX 0
C16    1   0.782787  0.075995  0.364040 11.000000  0.142390  0.068020 =
           0.080230 -0.023450  0.000320  0.009840
AFIX 33
H16A   2   0.728955  0.102680  0.307512 11.000000 -1.500000
H16B   2   0.691544  0.041517  0.369225 11.000000 -1.500000
H16C   2   0.910029  0.059101  0.353949 11.000000 -1.500000
AFIX 0
C17    1   0.845686  0.079352  0.551795 11.000000  0.097740  0.064530 =
           0.085280  0.007620  0.021130  0.010090
AFIX 33
H17A   2   0.871739  0.109439  0.606660 11.000000 -1.500000
H17B   2   0.959730  0.051781  0.553672 11.000000 -1.500000
H17C   2   0.729631  0.054355  0.558602 11.000000 -1.500000
AFIX 0
HKLF 4
END
;
data_global
_journal_date_recd_electronic     2011-10-26
_journal_date_accepted     2011-11-22
_journal_name_full     'Acta Crystallographica, Section E'
_journal_year     2011
_journal_volume     67
_journal_issue     12
_journal_page_first     o3434
_journal_page_last     o3434
_journal_paper_category     QO
_journal_coeditor_code     BT5693
_publ_contact_author_name     'Hongfei Han'
_publ_contact_author_address
;
Department of Chemistry
Taiyuan Normal University
Taiyuan 030031
People's Republic of China
;
_publ_contact_author_email     'hhf_2222@yahoo.com.cn'
_publ_contact_author_fax     '(86)-351-7122604'
_publ_contact_author_phone     '(86)-351-2275129'
_publ_section_title
;
A monoclinic polymorph with <i>Z</i> = 4 of (<i>E</i>)-2,4-dihydroxyacetophenone
2,4-dinitrophenylhydrazone <i>N</i>,<i>N</i>-dimethylformamide monosolvate
;
loop_
    _publ_author_name
    _publ_author_footnote
    _publ_author_address
    'Hongfei Han' .
;
Department of Chemistry
Taiyuan Normal University
Taiyuan 030031
People's Republic of China
;
    'Yaohua Liu' .
;
Department of Chemistry
Taiyuan Normal University
Taiyuan 030031
People's Republic of China
;
