# Supplementary material for: A monoclinic polymorph with Z = 4 of (E)-2,4-dihy­droxy­acetophenone 2,4-dinitro­phenyl­hydrazone N,N-dimethyl­formamide monosolvate
Source: Acta Crystallogr Sect E Struct Rep Online. 2011 Nov 25;67(Pt 12):o3434. doi: 10.1107/S1600536811050161 (PMC3239067; doi:10.1107/S1600536811050161)
Supplement: Supplementary file 2 [file e-67-o3434-Isup2.hkl]

# 
# h,k,l, Fc-squared, Fo-squared, sigma(Fo-squared) and status flag 
# 
data_I
_shelx_title ' 111011e in P2(1)/n' 
_shelx_refln_list_code          4 
_shelx_F_calc_maximum      444.41 
_exptl_crystal_F_000       848.00 
_reflns_d_resolution_high  0.8403 
 
loop_ 
 _symmetry_equiv_pos_as_xyz 
 'x, y, z' 
 '-x+1/2, y+1/2, -z+1/2' 
 '-x, -y, -z' 
 'x-1/2, -y-1/2, z-1/2' 
 
_cell_length_a     6.7546 
_cell_length_b    20.9647 
_cell_length_c    13.3508 
_cell_angle_alpha  90.000 
_cell_angle_beta   99.772 
_cell_angle_gamma  90.000 
 
_shelx_F_squared_multiplier     1.000 
 
loop_ 
 _refln_index_h 
 _refln_index_k 
 _refln_index_l 
 _refln_F_squared_calc 
 _refln_F_squared_meas 
 _refln_F_squared_sigma 
 _refln_observed_status 
   2   0   0   197496.31   156126.27    963.76 o 
   4   0   0     9727.56    10780.24    178.93 o 
   6   0   0      285.12      244.38     34.28 o 
   1   1   0       78.64       79.28      4.82 o 
   2   1   0     5366.21     6065.01    274.25 o 
   3   1   0      119.91       85.47     12.99 o 
   4   1   0     1143.55     1181.05     48.69 o 
   5   1   0        2.43        5.65      9.46 o 
   6   1   0       86.01       54.48     12.87 o 
   7   1   0        2.10       -0.95      9.57 o 
   1   2   0       26.09       25.71      3.55 o 
   2   2   0     1908.38     1967.19     72.65 o 
   3   2   0      135.74      144.56     10.79 o 
   4   2   0      555.25      517.85     22.11 o 
   5   2   0       92.20      102.75     12.36 o 
   6   2   0       36.81       44.46      9.79 o 
   7   2   0       14.14        5.19     13.24 o 
   1   3   0       90.20       79.59      3.95 o 
   2   3   0     1765.79     1707.83     37.47 o 
   3   3   0       90.96       98.06      9.04 o 
   4   3   0        8.88       10.02     12.09 o 
   5   3   0       12.40       12.27      7.64 o 
   6   3   0      115.49      108.44     15.29 o 
   7   3   0        0.70       10.82     12.52 o 
   0   4   0       93.51       91.23      5.69 o 
   1   4   0        0.87        0.27      1.50 o 
   2   4   0       87.42       97.52      5.42 o 
   3   4   0       67.01       59.21      6.74 o 
   4   4   0      303.45      337.97     19.98 o 
   5   4   0       31.64       29.15      7.18 o 
   6   4   0       57.64       49.07     12.41 o 
   7   4   0       16.58       12.21     19.35 o 
   1   5   0        7.47        2.92      1.77 o 
   2   5   0      576.59      529.66     14.79 o 
   3   5   0       10.68        9.50      3.96 o 
   4   5   0       92.80       87.47      8.59 o 
   5   5   0        4.90        2.82      5.35 o 
   6   5   0        1.26        2.79      8.41 o 
   7   5   0        2.15        9.09     13.50 o 
   0   6   0     1764.09     1722.72     29.84 o 
   1   6   0     3023.42     2975.17     49.40 o 
   2   6   0       30.80       27.67      3.51 o 
   3   6   0      325.28      336.98     23.62 o 
   4   6   0       81.79       83.15      8.55 o 
   5   6   0       36.40       35.21      7.23 o 
   6   6   0        1.50       -8.02     10.06 o 
   7   6   0       10.45       -6.22     12.91 o 
   1   7   0       11.63        8.84      2.77 o 
   2   7   0     1560.05     1670.28     27.20 o 
   3   7   0        7.46        1.03      3.52 o 
   4   7   0      245.81      258.18     12.94 o 
   5   7   0        1.58       -1.16      8.36 o 
   6   7   0        1.26        1.20     10.29 o 
   7   7   0        0.62        1.32     10.78 o 
   0   8   0     2662.46     3011.97     46.73 o 
   1   8   0        3.40        0.74      2.37 o 
   2   8   0      649.30      714.22     18.47 o 
   3   8   0      342.90      341.51     11.71 o 
   4   8   0        6.60        4.14      5.09 o 
   5   8   0      226.02      246.87     19.61 o 
   6   8   0        7.86        7.50     10.89 o 
   7   8   0       58.57       45.92     16.82 o 
   1   9   0      409.74      442.35     18.41 o 
   2   9   0      904.55      951.63     20.51 o 
   3   9   0      437.60      399.78     12.81 o 
   4   9   0      375.18      399.63     16.24 o 
   5   9   0       26.53       40.09     12.71 o 
   6   9   0       79.00       66.32     23.24 o 
   7   9   0        0.63       -0.98     10.24 o 
   0  10   0     3409.14     3790.97     75.96 o 
   1  10   0       44.10       40.28      4.92 o 
   2  10   0     1061.76     1064.60     22.05 o 
   3  10   0        2.70        5.43      3.63 o 
   4  10   0       12.08       12.57      7.70 o 
   5  10   0       15.37        4.56     11.90 o 
   6  10   0        0.88       -9.06     13.00 o 
   7  10   0       19.69       14.95     17.40 o 
   1  11   0       32.15       37.71      5.08 o 
   2  11   0       62.94       56.72      6.40 o 
   3  11   0       67.86       57.12      6.05 o 
   4  11   0       11.38       19.82      8.13 o 
   5  11   0       22.03       16.77     11.00 o 
   6  11   0        0.90        1.18     10.58 o 
   7  11   0        2.67       -9.40     13.11 o 
   0  12   0       41.60       29.60      7.62 o 
   1  12   0       16.16       14.00      4.23 o 
   2  12   0       35.13       37.63      5.46 o 
   3  12   0        6.67        3.63      5.37 o 
   4  12   0       29.01       30.96      9.14 o 
   5  12   0        0.16        6.23     10.42 o 
   6  12   0        6.73       -1.37     17.53 o 
   1  13   0        0.02       -0.56      4.08 o 
   2  13   0        0.10        2.78      4.29 o 
   3  13   0        0.82        1.06      8.10 o 
   4  13   0        0.15        2.25      9.67 o 
   5  13   0        1.47       -2.47     10.04 o 
   6  13   0        0.09       -3.64     13.22 o 
   0  14   0      172.92      181.17     16.05 o 
   1  14   0      142.23      159.97     10.46 o 
   2  14   0       28.73       34.85      6.19 o 
   3  14   0       45.48       50.94     11.92 o 
   4  14   0        6.18        4.28     22.33 o 
   5  14   0       20.86       22.73     33.63 o 
   6  14   0       11.58        0.56     13.03 o 
   1  15   0        6.54        8.29      5.09 o 
   2  15   0       31.68       25.24      6.25 o 
   3  15   0        9.56        1.12      8.13 o 
   4  15   0       62.25       62.72     16.34 o 
   5  15   0        7.10        2.53     14.48 o 
   6  15   0       21.76        9.27     13.27 o 
   0  16   0      168.46      202.84     29.09 o 
   1  16   0       30.73       30.87      6.65 o 
   2  16   0       83.01       82.88     10.37 o 
   3  16   0        0.95       -6.39      7.69 o 
   4  16   0        1.36        6.45     12.12 o 
   5  16   0        4.69       -3.24     12.27 o 
   6  16   0        8.36        2.01     17.13 o 
   1  17   0        0.01       -1.69      5.28 o 
   2  17   0      148.42      146.88     19.58 o 
   3  17   0        3.31        2.46      8.87 o 
   4  17   0      126.28      140.10     22.59 o 
   5  17   0       15.32       28.15     14.15 o 
   0  18   0      520.21      583.09     37.92 o 
   1  18   0      204.45      173.76     13.18 o 
   2  18   0      543.15      550.66     52.07 o 
   3  18   0       61.71       56.75     20.13 o 
   4  18   0      376.80      394.22     54.80 o 
   5  18   0        4.33        9.65     13.27 o 
   1  19   0        1.83        4.16      6.45 o 
   2  19   0        0.71        1.73     10.54 o 
   3  19   0       22.62        5.94     13.79 o 
   4  19   0        5.72       24.36     14.30 o 
   5  19   0       35.69       44.90     19.08 o 
   0  20   0      594.34      648.29     41.68 o 
   1  20   0       88.94       81.31     15.88 o 
   2  20   0      278.26      304.48     40.38 o 
   3  20   0        6.06        5.90     11.98 o 
   4  20   0       20.05       23.37     13.53 o 
   1  21   0        3.07       -4.66     11.03 o 
   2  21   0        1.83        9.23     13.17 o 
   3  21   0       19.96       -0.83     14.16 o 
   4  21   0        1.95       10.84     15.01 o 
   0  22   0        0.69        4.81     12.09 o 
   1  22   0        2.50       12.77     12.27 o 
   2  22   0        1.95        2.29     13.60 o 
   3  22   0        0.02        2.05     11.48 o 
   1  23   0        9.15        2.27     13.97 o 
   2  23   0       19.78       16.75     15.78 o 
   3  23   0       14.46       11.40     14.15 o 
   1  24   0       49.75       54.06     16.14 o 
   2  24   0        1.61        8.52     14.23 o 
  -7   0   1       36.27       24.67     20.78 o 
  -5   0   1      348.30      310.47     21.77 o 
  -3   0   1     2020.38     2336.54     64.93 o 
   1   0   1        8.48        1.04      5.19 o 
   3   0   1      155.19      119.20     17.40 o 
   5   0   1        5.32        7.01     13.76 o 
   7   0   1       14.84       13.50     18.70 o 
  -7   1   1        1.92        3.20     13.90 o 
  -6   1   1     1362.53     1485.67     38.89 o 
  -5   1   1       19.14       22.41      7.22 o 
  -4   1   1     7398.35     8267.16     88.43 o 
  -3   1   1      190.05      199.48     14.11 o 
  -2   1   1    14061.42    14608.81    495.89 o 
  -1   1   1      999.10      975.22     17.62 o 
   1   1   1      858.21      756.10     72.98 o 
   2   1   1      118.85      120.37     11.39 o 
   3   1   1      147.42      137.48     13.47 o 
   4   1   1      135.75      135.99     17.26 o 
   5   1   1       32.99       16.23     11.11 o 
   6   1   1       26.71       15.52     10.58 o 
   7   1   1       10.34        1.66     12.95 o 
  -7   2   1       59.77       58.61     17.75 o 
  -6   2   1       90.87       80.24     12.86 o 
  -5   2   1      220.35      182.53     13.44 o 
  -4   2   1     1530.92     1600.09     33.04 o 
  -3   2   1      876.90      907.44     23.32 o 
  -2   2   1     3812.84     3921.20    114.03 o 
  -1   2   1     4124.87     4149.42     90.94 o 
   0   2   1     4593.78     4352.27     61.94 o 
   1   2   1     2747.56     2828.48     96.52 o 
   2   2   1    15154.50    15925.12    216.85 o 
   3   2   1      400.79      361.54     20.57 o 
   4   2   1     2512.53     2864.21     66.27 o 
   5   2   1        0.04       -1.60      6.81 o 
   6   2   1      191.67      182.07     20.81 o 
   7   2   1        7.66        3.50     11.90 o 
  -7   3   1       13.14       11.35     15.47 o 
  -6   3   1      130.17      141.19     16.22 o 
  -5   3   1      147.31      155.82     13.27 o 
  -4   3   1      120.08      103.73     14.54 o 
  -3   3   1      233.35      193.04     10.24 o 
  -2   3   1     1168.67     1237.19     30.68 o 
  -1   3   1      482.63      401.29     17.37 o 
   0   3   1     7108.99     7191.25    145.30 o 
   1   3   1     1768.36     1607.31     37.15 o 
   2   3   1     2157.36     2281.20     50.53 o 
   3   3   1      882.61     1010.75     33.97 o 
   4   3   1       59.24       63.94     11.92 o 
   5   3   1      148.25      158.35     14.05 o 
   6   3   1       12.25        9.07      7.44 o 
   7   3   1        7.84        9.37     12.76 o 
  -7   4   1       19.45       17.74      9.96 o 
  -6   4   1       23.07       18.01      8.54 o 
  -5   4   1       60.53       54.83     10.74 o 
  -4   4   1        0.10        7.53      6.05 o 
  -3   4   1      273.95      273.63     11.39 o 
  -2   4   1      752.74      688.11     16.83 o 
  -1   4   1     3345.54     3061.74    107.27 o 
   0   4   1      210.64      202.62      6.66 o 
   1   4   1     3750.84     3832.91     39.24 o 
   2   4   1        1.43       -0.20      2.64 o 
   3   4   1       87.31       79.39      7.95 o 
   4   4   1       86.95       73.38      9.08 o 
   5   4   1       34.31       26.49      7.95 o 
   6   4   1       51.53       43.36     10.89 o 
   7   4   1       14.99       25.45     19.48 o 
  -7   5   1        2.48        2.74     10.47 o 
  -6   5   1        0.43       -5.27      7.74 o 
  -5   5   1       28.35       33.93     10.21 o 
  -4   5   1       18.32       11.92      7.22 o 
  -3   5   1      264.95      315.59     11.77 o 
  -2   5   1     2312.93     2288.79     51.41 o 
  -1   5   1     1038.84     1119.81     33.47 o 
   0   5   1     2877.81     2967.14     56.50 o 
   1   5   1     1042.38     1069.00     19.33 o 
   2   5   1      788.22      794.00     38.21 o 
   3   5   1      237.73      204.02     12.95 o 
   4   5   1      848.93      912.12     71.69 o 
   5   5   1        9.35       11.48      6.55 o 
   6   5   1       38.70       33.34     12.30 o 
   7   5   1        0.64        6.62     12.16 o 
  -7   6   1        3.75        1.75     10.26 o 
  -6   6   1       15.90        5.95      8.35 o 
  -5   6   1       24.87       18.36      9.07 o 
  -4   6   1        0.72       -3.82      4.35 o 
  -3   6   1      125.91      136.33      8.96 o 
  -2   6   1       16.22       16.10      2.84 o 
  -1   6   1        4.40        3.32      2.12 o 
   0   6   1      963.70     1018.64     35.09 o 
   1   6   1       37.20       37.07      3.89 o 
   2   6   1      592.18      544.57     18.33 o 
   3   6   1        2.73       10.24      4.65 o 
   4   6   1        4.36        1.96      5.76 o 
   5   6   1       38.60       32.74      6.99 o 
   6   6   1        8.91       -2.47      9.46 o 
   7   6   1       16.14       15.24     12.48 o 
  -7   7   1        0.16       -3.69     14.54 o 
  -6   7   1        0.14        7.71     10.00 o 
  -5   7   1        2.78        4.35      7.94 o 
  -4   7   1        0.31        1.90      3.95 o 
  -3   7   1        0.11        0.18      3.23 o 
  -2   7   1      499.64      524.73     11.26 o 
  -1   7   1      126.83      126.95      8.98 o 
   0   7   1     3982.97     4323.83    126.26 o 
   1   7   1       59.04       53.34      4.78 o 
   2   7   1     1271.67     1214.76     34.48 o 
   3   7   1        2.89       -1.89      3.42 o 
   4   7   1       30.47       24.93      6.15 o 
   5   7   1        1.69       -1.00      6.72 o 
   6   7   1        0.41       -3.51      9.36 o 
   7   7   1        5.44        3.09     10.67 o 
  -7   8   1        6.74       -2.73     11.65 o 
  -6   8   1        5.35       10.29     10.06 o 
  -5   8   1       10.50       12.38      7.79 o 
  -4   8   1      268.84      239.45     23.44 o 
  -3   8   1       15.35       12.54      5.73 o 
  -2   8   1     2285.50     2273.92     24.89 o 
  -1   8   1      589.76      558.40     28.24 o 
   0   8   1      870.42      941.35     18.58 o 
   1   8   1     1003.19     1017.38     19.61 o 
   2   8   1       15.36       10.17      3.15 o 
   3   8   1      529.25      516.02     15.26 o 
   4   8   1        2.18        8.99      5.08 o 
   5   8   1       61.89       54.00     15.23 o 
   6   8   1       20.04       11.49     13.98 o 
   7   8   1        1.80        3.29     12.77 o 
  -7   9   1       20.52       34.24     14.36 o 
  -6   9   1       17.33       12.66     13.75 o 
  -5   9   1       25.22       20.41     11.29 o 
  -4   9   1        7.66        4.49      5.89 o 
  -3   9   1        1.91        0.89      4.08 o 
  -2   9   1      153.52      135.40      6.72 o 
  -1   9   1        7.31        8.70      3.22 o 
   0   9   1        3.14        1.78      3.36 o 
   1   9   1      197.60      237.45     11.86 o 
   2   9   1      460.16      450.48     15.22 o 
   3   9   1      332.89      342.26     12.40 o 
   4   9   1      299.17      341.64     20.81 o 
   5   9   1      180.05      169.56     26.62 o 
   6   9   1       38.63       24.30     17.01 o 
   7   9   1       40.47       29.64     14.12 o 
  -7  10   1        2.52       14.64     21.30 o 
  -6  10   1        0.77        7.61     10.65 o 
  -5  10   1       10.79       13.15      8.01 o 
  -4  10   1       59.35       65.24     10.48 o 
  -3  10   1        1.54        0.23      3.34 o 
  -2  10   1      185.85      181.38      7.91 o 
  -1  10   1        7.69        6.95      3.74 o 
   0  10   1       14.05       10.09      3.35 o 
   1  10   1        0.19        0.13      3.24 o 
   2  10   1        4.32       -1.54      3.91 o 
   3  10   1        5.96        3.99      3.75 o 
   4  10   1       24.29       18.71      6.29 o 
   5  10   1        0.28        3.21     12.33 o 
   6  10   1       19.20       14.59     11.43 o 
   7  10   1        1.50        2.78     15.11 o 
  -7  11   1        1.12       -9.22     13.61 o 
  -6  11   1       29.33       38.96     15.43 o 
  -5  11   1        4.34        4.66      7.77 o 
  -4  11   1       25.22       23.09      7.54 o 
  -3  11   1      140.63      173.28     10.21 o 
  -2  11   1      429.05      449.32     22.09 o 
  -1  11   1      154.92      138.30      8.44 o 
   0  11   1     1750.55     1908.40     66.95 o 
   1  11   1      152.32      166.53      9.41 o 
   2  11   1      478.54      545.51     17.81 o 
   3  11   1      433.29      436.84     14.57 o 
   4  11   1       26.23       22.93     11.13 o 
   5  11   1      100.97       68.12     16.60 o 
   6  11   1        0.19        7.43     11.05 o 
   7  11   1        7.88       -2.12     11.23 o 
  -7  12   1        0.53        0.83     12.40 o 
  -6  12   1       37.28       43.73     14.60 o 
  -5  12   1        0.74       -2.09      8.17 o 
  -4  12   1      217.79      260.17     18.69 o 
  -3  12   1       22.35       11.62      5.78 o 
  -2  12   1       76.08       99.92      7.54 o 
  -1  12   1      219.67      248.97     11.63 o 
   0  12   1      339.66      262.33     12.25 o 
   1  12   1      335.23      356.09     14.22 o 
   2  12   1      368.81      344.09     14.54 o 
   3  12   1      132.43      118.51      9.58 o 
   4  12   1       42.99       53.35     17.01 o 
   5  12   1       10.76       18.59     13.13 o 
   6  12   1        6.60        1.92     10.10 o 
  -6  13   1       30.64       41.34     18.83 o 
  -5  13   1        3.85        9.22     12.30 o 
  -4  13   1       18.82       23.71      8.79 o 
  -3  13   1        0.74       14.50      9.46 o 
  -2  13   1        2.61        3.86      4.39 o 
  -1  13   1        0.05        1.20      4.18 o 
   0  13   1       48.30       50.50      6.44 o 
   1  13   1       15.94       16.89      4.98 o 
   2  13   1       54.28       50.65      7.70 o 
   3  13   1       20.15       27.42      8.36 o 
   4  13   1       21.31       24.96     11.69 o 
   5  13   1        1.56       -6.61     11.31 o 
   6  13   1        0.21       -1.71     13.16 o 
  -6  14   1        0.00        8.99     13.48 o 
  -5  14   1       52.92       68.59     17.05 o 
  -4  14   1        6.63        4.48     15.93 o 
  -3  14   1      168.78      155.06     23.37 o 
  -2  14   1       70.45       53.08      6.79 o 
  -1  14   1       10.75       10.03      5.29 o 
   0  14   1      198.45      158.84     10.54 o 
   1  14   1       37.61       37.27      6.41 o 
   2  14   1      120.49      106.83      9.30 o 
   3  14   1        2.59        3.10      5.80 o 
   4  14   1        5.74        1.97      9.54 o 
   5  14   1       30.14       19.22     14.96 o 
   6  14   1        0.40       -9.83     14.82 o 
  -6  15   1       10.76       19.99     15.88 o 
  -5  15   1        0.51       -4.51     15.71 o 
  -4  15   1       58.80       49.45     13.90 o 
  -3  15   1       33.97       30.13     10.60 o 
  -2  15   1      104.75      107.85     21.43 o 
  -1  15   1      216.09      212.77     12.65 o 
   0  15   1       31.54       37.42      7.00 o 
   1  15   1      100.86      102.02      8.94 o 
   2  15   1        0.03       -1.89      5.13 o 
   3  15   1       19.46       15.76     10.85 o 
   4  15   1        2.38       -9.07      8.39 o 
   5  15   1       11.09        8.65     13.31 o 
   6  15   1        3.17       -2.85     12.89 o 
  -6  16   1        0.24        0.41     13.50 o 
  -5  16   1       62.70       58.11     17.80 o 
  -4  16   1        2.67       -0.66      9.72 o 
  -3  16   1      124.07      120.94     18.37 o 
  -2  16   1        0.28       -3.38      9.32 o 
  -1  16   1       69.07       79.46      8.87 o 
   0  16   1       14.66       20.75      6.77 o 
   1  16   1        0.11        1.00      4.62 o 
   2  16   1        2.77        1.88      5.59 o 
   3  16   1       31.86       21.39     10.82 o 
   4  16   1        0.92       -6.06     10.72 o 
   5  16   1       23.61       41.79     15.88 o 
  -5  17   1        5.43        4.62     11.39 o 
  -4  17   1      149.73      157.39     26.36 o 
  -3  17   1       24.80       24.97     13.11 o 
  -2  17   1      659.77      686.18     38.75 o 
  -1  17   1       35.54       33.53      8.69 o 
   0  17   1     1375.60     1479.75     67.96 o 
   1  17   1        1.08        0.27      6.51 o 
   2  17   1     1005.13     1018.80     71.06 o 
   3  17   1       34.14       30.51     12.33 o 
   4  17   1      253.98      259.59     44.28 o 
   5  17   1       21.67       16.75     14.49 o 
  -5  18   1        0.01        4.63     14.41 o 
  -4  18   1       26.67       31.21     13.77 o 
  -3  18   1       11.85       12.23     11.59 o 
  -2  18   1       89.65       91.81     17.10 o 
  -1  18   1      190.23      166.17     17.97 o 
   0  18   1     1031.59     1219.36     40.97 o 
   1  18   1      416.99      446.33     27.59 o 
   2  18   1     1490.85     1666.05    192.31 o 
   3  18   1      195.66      196.61     24.47 o 
   4  18   1      571.93      686.08     45.87 o 
   5  18   1       36.00       56.44     19.77 o 
  -5  19   1       27.81       22.11     14.84 o 
  -4  19   1      249.32      230.61     28.31 o 
  -3  19   1      116.38      120.02     19.53 o 
  -2  19   1      361.84      364.21     76.22 o 
  -1  19   1      145.06      111.45     18.82 o 
   0  19   1      187.24      172.40     14.01 o 
   1  19   1       48.07       39.46      9.01 o 
   2  19   1       42.74       31.54     14.93 o 
   3  19   1       12.18       22.78     14.16 o 
   4  19   1       19.71        4.97     11.58 o 
   5  19   1        2.87       10.77     14.51 o 
  -4  20   1       92.07      106.88     26.36 o 
  -3  20   1       14.25       12.11     15.27 o 
  -2  20   1      159.94      166.76     21.88 o 
  -1  20   1        8.50       11.01     12.57 o 
   0  20   1       53.23       43.87      8.35 o 
   1  20   1        5.27       -0.63      9.16 o 
   2  20   1        1.72        0.18     11.13 o 
   3  20   1       13.15       15.21     14.41 o 
   4  20   1        2.28        1.36     10.71 o 
  -4  21   1       12.30       10.24     14.93 o 
  -3  21   1        1.46       -9.73     11.82 o 
  -2  21   1        0.80        0.04     10.42 o 
  -1  21   1        1.49       -7.75     10.67 o 
   0  21   1       50.97       62.87     10.97 o 
   1  21   1        1.87       -4.60      9.14 o 
   2  21   1       35.45       39.65     18.05 o 
   3  21   1        7.59       15.08     13.39 o 
   4  21   1        1.82        6.45     17.40 o 
  -3  22   1        0.51       -5.62     14.93 o 
  -2  22   1       55.37       65.30     18.27 o 
  -1  22   1        1.73       -5.85     10.61 o 
   0  22   1       75.84       72.78     16.02 o 
   1  22   1        6.66        5.74     13.57 o 
   2  22   1       14.05       16.83     14.54 o 
   3  22   1        1.40        4.47     14.82 o 
  -3  23   1        1.23        8.79     16.34 o 
  -2  23   1       40.74       56.66     16.32 o 
  -1  23   1        0.77        8.67     13.38 o 
   0  23   1       49.07       63.26     15.43 o 
   1  23   1        5.34       12.21     15.04 o 
   2  23   1        2.94        5.41     13.22 o 
  -2  24   1       17.62       33.78     16.40 o 
  -1  24   1       27.48       16.17     14.78 o 
   0  24   1        7.28       26.23     22.85 o 
   1  24   1        2.12        6.74     15.45 o 
   2  24   1        0.78       -1.53     15.10 o 
  -8   0   2       64.72       68.30     35.32 o 
  -6   0   2      345.40      319.22     28.77 o 
  -4   0   2     3186.51     3162.39     74.14 o 
  -2   0   2    22332.00    20894.20    137.21 o 
   0   0   2    21236.56    19574.02    175.30 o 
   2   0   2      453.36      583.29     34.54 o 
   4   0   2       11.43        3.12     13.24 o 
   6   0   2        2.41        5.19     16.88 o 
  -8   1   2       21.35       15.31     19.15 o 
  -7   1   2        0.57       -9.41     11.79 o 
  -6   1   2      523.23      529.93     46.60 o 
  -5   1   2       10.40        5.39      5.30 o 
  -4   1   2     5828.58     6385.94     55.73 o 
  -3   1   2       56.58       60.32      5.41 o 
  -2   1   2    22023.51    21432.42    236.09 o 
  -1   1   2      285.43      247.51     16.47 o 
   0   1   2    10483.23     9975.96     61.42 o 
   1   1   2      607.87      647.57     20.54 o 
   2   1   2      146.96      152.40     13.50 o 
   3   1   2      387.22      428.17     24.05 o 
   4   1   2       11.80       13.57      7.89 o 
   5   1   2      127.41      101.28     15.71 o 
   6   1   2        4.56        0.73      9.48 o 
   7   1   2       37.03       32.00     12.73 o 
  -8   2   2       74.38       72.77     24.81 o 
  -7   2   2        0.71       -3.69     12.92 o 
  -6   2   2      334.25      311.35     21.52 o 
  -5   2   2       46.43       41.58      6.83 o 
  -4   2   2     1583.05     1623.97     27.74 o 
  -3   2   2      718.24      737.76     15.48 o 
  -2   2   2     5984.87     6088.96    188.52 o 
  -1   2   2     1247.34     1362.60     38.86 o 
   0   2   2     3451.53     3443.62     90.08 o 
   1   2   2       26.55       18.05      4.20 o 
   2   2   2        3.40        4.65      3.44 o 
   3   2   2      331.45      353.52     22.03 o 
   4   2   2      161.55      143.08     16.06 o 
   5   2   2       54.12       36.79     12.50 o 
   6   2   2       27.32       28.86     13.76 o 
  -7   3   2        0.37       -7.81     14.75 o 
  -6   3   2        0.75       -8.64      8.24 o 
  -5   3   2        0.38       -1.82      6.10 o 
  -4   3   2      718.10      736.38     18.59 o 
  -3   3   2       32.80       25.45      4.00 o 
  -2   3   2     4226.90     4460.50     49.20 o 
  -1   3   2      559.89      560.80     26.66 o 
   0   3   2      392.53      380.31     10.49 o 
   1   3   2     1155.36     1135.03     35.04 o 
   2   3   2      300.93      290.40     15.86 o 
   3   3   2      173.03      147.82     13.72 o 
   4   3   2        2.01       10.89      5.72 o 
   5   3   2       12.82       11.12      7.23 o 
   6   3   2        3.66        3.79      9.36 o 
   7   3   2        0.82      -13.76     12.21 o 
  -7   4   2        4.07       -4.55     14.10 o 
  -6   4   2       38.52       20.37     10.68 o 
  -5   4   2       17.27       28.67      7.07 o 
  -4   4   2        2.43        3.99      4.07 o 
  -3   4   2      161.59      172.30     11.85 o 
  -2   4   2     2601.47     2583.41     38.50 o 
  -1   4   2       60.29       52.46      4.77 o 
   0   4   2     9172.41     8960.14    139.78 o 
   1   4   2     1084.84     1040.89     21.16 o 
   2   4   2     1436.50     1479.73     37.02 o 
   3   4   2      297.52      304.36     19.04 o 
   4   4   2        7.13       10.54      6.30 o 
   5   4   2       17.73       11.50      9.02 o 
   6   4   2        4.25        4.16     12.73 o 
   7   4   2        0.96        8.83     20.26 o 
  -7   5   2        3.74        6.80      8.82 o 
  -6   5   2       11.78        8.94      9.42 o 
  -5   5   2       48.10       51.39     10.41 o 
  -4   5   2      191.61      167.62      9.92 o 
  -3   5   2      196.00      204.00      8.77 o 
  -2   5   2      720.18      648.93     19.67 o 
  -1   5   2       20.90       14.80      3.71 o 
   0   5   2      801.63      784.02     16.58 o 
   1   5   2      992.17     1054.56     38.71 o 
   2   5   2       75.18       79.01      6.88 o 
   3   5   2      252.32      217.86     11.24 o 
   4   5   2       27.56       21.63      5.74 o 
   5   5   2        6.34       -3.92      6.79 o 
   6   5   2       16.85       13.86     10.38 o 
   7   5   2        0.04        2.97     11.52 o 
  -7   6   2        2.71        3.46      9.74 o 
  -6   6   2       43.18       43.72     11.34 o 
  -5   6   2       14.88        8.55      6.63 o 
  -4   6   2       64.83       53.52      6.23 o 
  -3   6   2      222.81      207.01      9.49 o 
  -2   6   2      404.84      371.16     17.25 o 
  -1   6   2      445.83      457.20     11.52 o 
   0   6   2     1190.59     1281.50     40.37 o 
   1   6   2        8.34        8.92      3.68 o 
   2   6   2       10.77       10.71      3.38 o 
   3   6   2       59.46       67.60      8.15 o 
   4   6   2      135.38      137.35     13.90 o 
   5   6   2        0.38       -5.13      7.88 o 
   6   6   2       17.25        6.49     19.74 o 
   7   6   2        1.89        4.79     14.45 o 
  -7   7   2        5.85       -4.75     11.50 o 
  -6   7   2        5.30        4.78      8.92 o 
  -5   7   2       21.64       15.58      8.21 o 
  -4   7   2        9.30        7.80      6.25 o 
  -3   7   2       37.49       40.55      4.55 o 
  -2   7   2      398.98      459.62     11.52 o 
  -1   7   2      162.88      152.53      5.91 o 
   0   7   2     1737.48     1705.00     26.28 o 
   1   7   2      530.94      599.20     17.55 o 
   2   7   2      157.45      135.30      7.27 o 
   3   7   2      632.81      671.23     45.74 o 
   4   7   2       28.85       34.46      7.37 o 
   5   7   2      228.28      186.29     18.30 o 
   6   7   2       20.44       25.13     13.79 o 
   7   7   2       35.02       29.38     19.22 o 
  -7   8   2        2.21       -5.47     14.23 o 
  -6   8   2       29.20       21.39      9.42 o 
  -5   8   2        4.47        4.32      7.88 o 
  -4   8   2      121.91      118.88     13.03 o 
  -3   8   2      108.08      101.13      6.78 o 
  -2   8   2      270.59      280.68      7.79 o 
  -1   8   2       16.87       29.40      6.07 o 
   0   8   2       31.27       20.90      3.64 o 
   1   8   2     1642.70     1773.81     59.98 o 
   2   8   2      381.92      329.66     14.96 o 
   3   8   2     1203.34     1310.61     26.01 o 
   4   8   2      172.44      189.38     17.15 o 
   5   8   2      266.08      240.18     21.05 o 
   6   8   2       47.73       70.44     19.74 o 
   7   8   2       43.86       29.09     12.84 o 
  -7   9   2        0.75        7.20     14.05 o 
  -6   9   2       12.18       14.28     10.94 o 
  -5   9   2        4.81        0.83      8.82 o 
  -4   9   2      252.37      236.11     17.22 o 
  -3   9   2      979.21      981.43     26.69 o 
  -2   9   2      717.84      716.74     13.48 o 
  -1   9   2     7025.64     8261.75    178.09 o 
   0   9   2        6.06        5.79      3.21 o 
   1   9   2     4607.21     4991.24    112.72 o 
   2   9   2      713.48      731.75     20.51 o 
   3   9   2       86.79       93.91     10.22 o 
   4   9   2      297.31      255.32     17.07 o 
   5   9   2       36.52       42.50     13.60 o 
   6   9   2       52.90       52.95     15.71 o 
   7   9   2       11.07       19.96     16.09 o 
  -7  10   2        3.96        0.72     12.26 o 
  -6  10   2        5.21       12.06      8.70 o 
  -5  10   2       15.06       12.07      8.19 o 
  -4  10   2        0.25       -2.66      6.39 o 
  -3  10   2      229.38      222.47     15.08 o 
  -2  10   2      453.89      583.78     15.03 o 
  -1  10   2      624.90      656.20     16.87 o 
   0  10   2     1132.04     1287.88     43.59 o 
   1  10   2      333.66      319.30     18.78 o 
   2  10   2      439.37      514.17     17.87 o 
   3  10   2      132.52      147.37      8.66 o 
   4  10   2      146.22      148.19     11.85 o 
   5  10   2       42.47       35.36     14.21 o 
   6  10   2       32.74       50.97     20.26 o 
   7  10   2        8.27       -6.81     11.16 o 
  -7  11   2        0.32       -2.03     12.28 o 
  -6  11   2       11.68        9.59     12.47 o 
  -5  11   2        0.05       -5.15      7.59 o 
  -4  11   2      104.67      119.07     13.55 o 
  -3  11   2        3.11        3.67      5.76 o 
  -2  11   2       35.18       40.96      5.06 o 
  -1  11   2       25.03       21.93      4.76 o 
   0  11   2        6.86        3.43      4.89 o 
   1  11   2        1.44        6.58      4.35 o 
   2  11   2       33.28       29.66      5.62 o 
   3  11   2        0.83        6.87      4.49 o 
   4  11   2       34.87       19.63      8.72 o 
   5  11   2        0.53        5.78     11.41 o 
   6  11   2        4.09      -11.36     11.54 o 
  -7  12   2       13.72       17.92     15.13 o 
  -6  12   2       19.60        8.63     16.62 o 
  -5  12   2       19.05       26.39      9.80 o 
  -4  12   2      102.08       93.47     12.22 o 
  -3  12   2       20.05       18.43      6.23 o 
  -2  12   2      160.72      166.77     10.98 o 
  -1  12   2      109.00      103.83      8.16 o 
   0  12   2       19.96       23.66      5.05 o 
   1  12   2        5.72        6.56      3.88 o 
   2  12   2        2.25        1.65      4.38 o 
   3  12   2       34.41       35.69      7.01 o 
   4  12   2        0.55        1.10      6.20 o 
   5  12   2        1.43        1.93     13.61 o 
   6  12   2        0.76        0.12     10.26 o 
  -6  13   2        3.12       11.28     12.36 o 
  -5  13   2        1.58        2.47      7.50 o 
  -4  13   2       98.35      114.51     13.39 o 
  -3  13   2       42.60       33.20      7.90 o 
  -2  13   2      133.10      103.83     14.93 o 
  -1  13   2       43.05       50.66      6.61 o 
   0  13   2       10.86       11.06      4.50 o 
   1  13   2       76.86       71.35      7.43 o 
   2  13   2       98.11      104.20      9.07 o 
   3  13   2       74.64       68.21      8.66 o 
   4  13   2       39.55       41.90     13.94 o 
   5  13   2       16.64       11.47     11.86 o 
   6  13   2        6.73        7.56     11.48 o 
  -6  14   2       58.12       32.49     14.21 o 
  -5  14   2       71.18       69.25     16.72 o 
  -4  14   2       31.51       26.27      9.92 o 
  -3  14   2      207.72      186.51     21.43 o 
  -2  14   2        0.07        0.78      9.35 o 
  -1  14   2      254.86      256.48     13.67 o 
   0  14   2       42.24       33.23      6.04 o 
   1  14   2      131.95      118.83      9.59 o 
   2  14   2       81.87       76.65      8.56 o 
   3  14   2       53.07       43.47      8.04 o 
   4  14   2        6.34       -3.72     11.63 o 
   5  14   2        6.30        3.27      9.94 o 
   6  14   2        1.36       -9.82     10.23 o 
  -6  15   2       16.82       26.32     16.72 o 
  -5  15   2       16.27       24.62     12.27 o 
  -4  15   2       84.98       71.37     12.20 o 
  -3  15   2        1.61        4.29     11.16 o 
  -2  15   2       58.51       47.94     11.45 o 
  -1  15   2       86.08       83.13      8.66 o 
   0  15   2       18.16       19.23      5.97 o 
   1  15   2       97.95      110.25      9.84 o 
   2  15   2      106.57       90.45      9.34 o 
   3  15   2       13.58        6.40      7.38 o 
   4  15   2       48.90       57.76     15.02 o 
   5  15   2        3.16       -2.76     12.73 o 
   6  15   2        6.27       16.14     14.14 o 
  -6  16   2       60.55       56.20     17.63 o 
  -5  16   2       13.84       23.11     14.60 o 
  -4  16   2      209.62      232.14     42.33 o 
  -3  16   2      103.75      103.32     17.26 o 
  -2  16   2      345.97      349.39     34.54 o 
  -1  16   2       64.56       76.67      8.76 o 
   0  16   2      102.30      103.03      9.88 o 
   1  16   2       17.67        5.13      5.84 o 
   2  16   2       13.87       11.97      5.81 o 
   3  16   2       23.60       18.97     13.50 o 
   4  16   2       20.64       12.99     22.46 o 
   5  16   2        0.00       -8.27     11.31 o 
  -5  17   2       29.74       25.05     13.98 o 
  -4  17   2      343.22      415.47     40.38 o 
  -3  17   2      187.22      235.74     26.56 o 
  -2  17   2     1834.56     2210.61     70.62 o 
  -1  17   2      286.33      265.91     33.47 o 
   0  17   2     2620.85     2988.69     83.90 o 
   1  17   2      157.73      166.98     12.84 o 
   2  17   2      871.93      970.85     60.69 o 
   3  17   2       62.09       46.43     14.63 o 
   4  17   2      133.65      148.01     30.26 o 
   5  17   2       23.75       13.79     18.70 o 
  -5  18   2       59.65       69.33     18.63 o 
  -4  18   2       85.01       59.36     17.35 o 
  -3  18   2      180.07      176.87     41.55 o 
  -2  18   2       80.28       92.13     28.05 o 
  -1  18   2      291.77      245.33     23.40 o 
   0  18   2      157.06      170.34     13.43 o 
   1  18   2      164.85      158.18     13.24 o 
   2  18   2      161.74      180.76     17.26 o 
   3  18   2        7.39        5.97     13.63 o 
   4  18   2       67.57       73.35     38.96 o 
   5  18   2        5.54        0.13     11.65 o 
  -5  19   2        1.32       -1.77     11.97 o 
  -4  19   2       29.65       29.67     14.90 o 
  -3  19   2        4.32       -8.06     12.79 o 
  -2  19   2      141.55      160.98     24.06 o 
  -1  19   2       37.52       27.20     11.58 o 
   0  19   2       36.20       35.94      7.76 o 
   1  19   2        3.65        5.26      6.75 o 
   2  19   2       69.67       62.15     11.02 o 
   3  19   2       51.04       51.61     17.40 o 
   4  19   2      156.42      141.92     24.89 o 
  -4  20   2       47.60       45.35     17.08 o 
  -3  20   2        0.26       -6.58     10.89 o 
  -2  20   2       70.24       60.43     31.42 o 
  -1  20   2       37.65       33.94     12.29 o 
   0  20   2       79.28       78.35     10.38 o 
   1  20   2      197.97      193.99     15.05 o 
   2  20   2       17.74        9.48     11.19 o 
   3  20   2      191.01      197.67     47.53 o 
   4  20   2        5.01        8.30     15.90 o 
  -4  21   2        1.11       -1.47     12.31 o 
  -3  21   2        0.01        4.78     13.57 o 
  -2  21   2        1.96        3.10     11.43 o 
  -1  21   2        0.51        9.86     11.04 o 
   0  21   2       16.23       16.62     11.39 o 
   1  21   2        2.58        0.42      7.91 o 
   2  21   2       24.68       22.09     12.71 o 
   3  21   2        0.00        4.42     11.04 o 
  -3  22   2       30.98       51.96     16.52 o 
  -2  22   2        2.54        4.01     12.53 o 
  -1  22   2      128.93      134.99     20.07 o 
   0  22   2       14.24       -5.29     10.58 o 
   1  22   2       96.02      114.10     15.66 o 
   2  22   2       14.46       21.18     14.65 o 
   3  22   2       28.17       29.30     19.35 o 
  -3  23   2        0.19        3.73     16.79 o 
  -2  23   2       12.07       -0.47     10.48 o 
  -1  23   2        3.75       17.40     12.35 o 
   0  23   2       22.92       29.94     14.76 o 
   1  23   2        6.37        2.45     13.79 o 
   2  23   2        8.00        1.09     12.66 o 
  -2  24   2        1.84       13.32     14.23 o 
  -1  24   2        0.72       -8.91     14.03 o 
   0  24   2        0.26       -5.19     13.24 o 
  -7   0   3        3.03        2.08     17.14 o 
  -5   0   3        8.55        3.75      6.68 o 
  -3   0   3      885.21      903.96     34.11 o 
  -1   0   3     5629.92     5554.78     50.01 o 
   1   0   3     2092.95     1845.03     37.47 o 
   3   0   3       77.01       57.39     15.06 o 
   5   0   3      254.71      278.66     35.32 o 
   7   0   3      101.73       70.38     18.44 o 
  -8   1   3      212.02      247.21     36.27 o 
  -7   1   3        1.02        0.48     12.30 o 
  -6   1   3      970.45     1055.19     84.54 o 
  -5   1   3       67.57       61.04      6.88 o 
  -4   1   3     1509.45     1555.79     26.10 o 
  -3   1   3     1849.71     1882.43     23.61 o 
  -2   1   3      109.99       93.99      4.35 o 
  -1   1   3     6350.54     6612.93     52.50 o 
   0   1   3     3708.11     3666.96     34.34 o 
   1   1   3     2111.45     2322.96     35.29 o 
   2   1   3      782.29      649.73    152.58 o 
   3   1   3        2.34       -1.22      5.49 o 
   4   1   3       41.44       69.46     12.73 o 
   5   1   3       34.69       37.37     12.42 o 
   6   1   3        0.30        3.65      8.72 o 
   7   1   3       11.54       23.35     10.84 o 
  -8   2   3       61.06       65.72     23.24 o 
  -7   2   3        1.65       -7.22     13.97 o 
  -6   2   3      100.72       93.72     12.61 o 
  -5   2   3        3.72        3.45      6.07 o 
  -4   2   3        6.29        8.37      4.62 o 
  -3   2   3      308.45      255.31     11.32 o 
  -2   2   3      323.92      333.50      8.52 o 
  -1   2   3     1745.70     1711.67     31.07 o 
   0   2   3        1.92        1.58      1.62 o 
   1   2   3     1656.86     1679.57     47.64 o 
   2   2   3       24.68       14.87      5.05 o 
   3   2   3      443.23      426.10     23.77 o 
   4   2   3       21.15       14.88      7.54 o 
   5   2   3       79.19       56.98     11.57 o 
   6   2   3        5.39        1.09      8.89 o 
   7   2   3       15.50        6.97      9.42 o 
  -7   3   3        3.30       14.71     20.13 o 
  -6   3   3        7.12       16.20      8.94 o 
  -5   3   3       12.88       10.10      6.96 o 
  -4   3   3        1.60        3.33      4.29 o 
  -3   3   3      129.01      139.17      6.36 o 
  -2   3   3       70.16       58.76      6.16 o 
  -1   3   3     1291.53     1316.46     18.66 o 
   0   3   3        0.11        3.82      2.46 o 
   1   3   3      897.88      849.37     20.94 o 
   2   3   3       25.10       22.68      5.61 o 
   3   3   3      138.24      118.23     13.14 o 
   4   3   3        2.73       -7.84      7.01 o 
   5   3   3        4.89       10.20      7.66 o 
   6   3   3        0.20        3.68      7.77 o 
   7   3   3        0.30      -16.36     19.74 o 
  -7   4   3        0.67       -1.22     14.66 o 
  -6   4   3        3.99       -3.05      9.39 o 
  -5   4   3        6.39        3.21      6.16 o 
  -4   4   3       17.60       19.13      4.59 o 
  -3   4   3       92.02       84.61      4.80 o 
  -2   4   3      320.89      330.51     13.82 o 
  -1   4   3      909.97      832.04     28.17 o 
   0   4   3     1605.18     1703.47     68.76 o 
   1   4   3     2339.73     2363.52     47.38 o 
   2   4   3      653.16      619.49     25.67 o 
   3   4   3      792.53      868.64     40.08 o 
   4   4   3       24.14       11.69      5.76 o 
   5   4   3       85.51       85.15     13.85 o 
   6   4   3        8.41        3.75      8.36 o 
   7   4   3        4.53        8.83     16.36 o 
  -7   5   3        3.64       -3.87     14.66 o 
  -6   5   3        0.48       -8.58      8.45 o 
  -5   5   3        5.11        6.11      6.50 o 
  -4   5   3        6.87        0.56      5.03 o 
  -3   5   3        2.44        4.91      5.44 o 
  -2   5   3      122.23      138.01      9.54 o 
  -1   5   3        0.63        2.77      2.51 o 
   0   5   3        7.53        1.42      2.85 o 
   1   5   3      124.56      115.53      8.25 o 
   2   5   3        0.88        1.18      4.18 o 
   3   5   3       12.77       11.48      4.28 o 
   4   5   3       12.39        8.67      6.76 o 
   5   5   3        0.02       -4.53      8.12 o 
   6   5   3        2.70        7.61     10.13 o 
   7   5   3        1.89        2.86     16.88 o 
  -7   6   3        0.91        1.07     11.30 o 
  -6   6   3        1.32       -3.96      8.34 o 
  -5   6   3        0.27       -6.38      6.96 o 
  -4   6   3       21.40       16.79      6.18 o 
  -3   6   3       21.15       13.39      5.41 o 
  -2   6   3     1597.11     1546.18     43.24 o 
  -1   6   3       62.61       54.55      8.51 o 
   0   6   3     3753.08     3687.32    118.92 o 
   1   6   3        0.19        1.23      4.06 o 
   2   6   3      679.55      720.47     13.67 o 
   3   6   3        6.66        5.85      4.06 o 
   4   6   3       19.74       19.52      7.47 o 
   5   6   3        0.14        4.34      7.08 o 
   6   6   3        0.01       -2.47      9.67 o 
   7   6   3        1.74        1.30     15.58 o 
  -7   7   3        0.13       -7.17     11.33 o 
  -6   7   3        3.03       12.87      9.58 o 
  -5   7   3        1.08       -2.90      6.22 o 
  -4   7   3      102.60      109.38     12.44 o 
  -3   7   3       31.34       36.25      7.35 o 
  -2   7   3      178.14      190.41     11.94 o 
  -1   7   3        1.62        1.31      2.16 o 
   0   7   3      180.63      204.43     10.33 o 
   1   7   3      437.69      396.04     15.75 o 
   2   7   3      301.41      282.68     15.13 o 
   3   7   3      142.99      150.46     13.41 o 
   4   7   3      112.99      134.04     15.54 o 
   5   7   3        9.48       16.70      9.04 o 
   6   7   3       17.47       -0.26     19.48 o 
   7   7   3        0.01       -1.74     10.65 o 
  -7   8   3        0.03        5.21     14.02 o 
  -6   8   3       26.50       36.41     12.21 o 
  -5   8   3       33.15       23.93      9.25 o 
  -4   8   3      275.07      318.16     20.03 o 
  -3   8   3        3.82        5.13      5.43 o 
  -2   8   3      194.01      225.55     13.45 o 
  -1   8   3     1204.64     1299.25     38.98 o 
   0   8   3       36.58       28.02      5.12 o 
   1   8   3     2466.98     2782.71     64.03 o 
   2   8   3       10.89        1.50      5.07 o 
   3   8   3      582.98      586.47     27.10 o 
   4   8   3       92.30       90.58     13.74 o 
   5   8   3       40.66       43.87     11.04 o 
   6   8   3       21.16       29.35     22.33 o 
   7   8   3        0.19        2.30     15.34 o 
  -7   9   3        9.56        5.82     17.79 o 
  -6   9   3        5.86       -4.72     10.09 o 
  -5   9   3       92.53       96.74     13.98 o 
  -4   9   3        1.31        6.10      7.22 o 
  -3   9   3     1003.70     1116.21     33.45 o 
  -2   9   3       24.91       21.40      3.16 o 
  -1   9   3     5715.04     6590.70    181.01 o 
   0   9   3      159.03      151.77      8.83 o 
   1   9   3     7214.82     7980.23    307.45 o 
   2   9   3      301.37      286.56     15.51 o 
   3   9   3     2154.05     2166.19     46.21 o 
   4   9   3       32.98       28.58      8.83 o 
   5   9   3      252.22      257.81     35.45 o 
   6   9   3        0.14       -4.10     10.42 o 
  -7  10   3       19.33       28.71     15.68 o 
  -6  10   3       11.99        9.97      9.29 o 
  -5  10   3      132.03      137.05     16.57 o 
  -4  10   3      173.15      164.54     14.80 o 
  -3  10   3      137.87      163.73     13.90 o 
  -2  10   3     1384.93     1645.59     20.62 o 
  -1  10   3        7.81        4.54      5.13 o 
   0  10   3     2667.59     3029.01     80.59 o 
   1  10   3       36.69       29.45      5.65 o 
   2  10   3      892.98      982.00     29.00 o 
   3  10   3        0.04        0.35      5.95 o 
   4  10   3       65.45       51.76      9.61 o 
   5  10   3        4.17        7.66      8.18 o 
   6  10   3        0.74       -8.49     10.89 o 
  -7  11   3        0.01        9.32     14.21 o 
  -6  11   3       41.13       32.67     10.33 o 
  -5  11   3       16.24       19.16      9.18 o 
  -4  11   3       42.57       34.65      9.35 o 
  -3  11   3      166.28      177.66     14.74 o 
  -2  11   3       72.71       81.84      5.49 o 
  -1  11   3        7.29        9.58      4.09 o 
   0  11   3      416.89      429.76     18.78 o 
   1  11   3      298.81      281.95     13.45 o 
   2  11   3      332.51      371.22     17.62 o 
   3  11   3       74.25       71.31     10.57 o 
   4  11   3       43.18       32.15      7.93 o 
   5  11   3        1.22        3.70     13.50 o 
   6  11   3        0.72        4.44     11.66 o 
  -7  12   3        1.42        6.59     14.39 o 
  -6  12   3        0.00        0.68      9.78 o 
  -5  12   3        7.07        0.50      7.84 o 
  -4  12   3       44.18       36.97      9.55 o 
  -3  12   3       19.96       10.87      6.17 o 
  -2  12   3       60.13       37.12      9.67 o 
  -1  12   3      635.38      692.10     31.26 o 
   0  12   3       48.21       42.69      5.89 o 
   1  12   3      653.49      631.02     36.02 o 
   2  12   3       47.83       35.89      6.54 o 
   3  12   3       61.55       72.57      9.21 o 
   4  12   3        0.60       -1.67      7.02 o 
   5  12   3        1.22        0.81      9.73 o 
   6  12   3       14.00       10.48     11.72 o 
  -6  13   3       28.95       27.47     16.91 o 
  -5  13   3       39.64       39.32     10.88 o 
  -4  13   3       22.92       13.55      8.51 o 
  -3  13   3      116.82      127.62     13.22 o 
  -2  13   3        0.03       -3.31      6.31 o 
  -1  13   3      341.04      322.19     19.49 o 
   0  13   3        3.17        3.32      4.37 o 
   1  13   3      347.19      329.11     34.56 o 
   2  13   3       40.09       27.64      6.65 o 
   3  13   3       41.46       37.38      7.88 o 
   4  13   3       44.80       33.31      9.26 o 
   5  13   3        0.58       -2.50      9.69 o 
   6  13   3        5.81        8.33     12.05 o 
  -6  14   3        7.09        1.17     14.05 o 
  -5  14   3        1.53        6.47     10.33 o 
  -4  14   3        0.01        6.31      7.87 o 
  -3  14   3       49.08       67.90     15.23 o 
  -2  14   3       40.85       46.91     11.48 o 
  -1  14   3      227.45      257.87     13.15 o 
   0  14   3       76.62       82.06      8.38 o 
   1  14   3       17.44       14.11      6.03 o 
   2  14   3        0.41       -1.05      5.56 o 
   3  14   3      304.13      292.94     16.78 o 
   4  14   3        6.70       11.43     12.11 o 
   5  14   3      104.72      115.58     21.16 o 
   6  14   3        0.04       -0.33     11.82 o 
  -6  15   3        0.72        5.69     12.97 o 
  -5  15   3        2.93       -1.82      7.10 o 
  -4  15   3       45.52       56.66     11.49 o 
  -3  15   3       11.79       -0.30      8.42 o 
  -2  15   3      191.63      203.60     21.74 o 
  -1  15   3        0.59        3.53      5.94 o 
   0  15   3       45.07       37.63      6.42 o 
   1  15   3      113.32      123.99     10.85 o 
   2  15   3        1.68       -0.89      4.79 o 
   3  15   3      102.80       98.83     10.92 o 
   4  15   3        0.48       -0.19     11.44 o 
   5  15   3       17.11       20.28     15.97 o 
  -6  16   3      164.47      137.28     24.58 o 
  -5  16   3       12.95       24.00     13.35 o 
  -4  16   3      641.52      770.56     45.81 o 
  -3  16   3       11.83        5.82     11.28 o 
  -2  16   3      883.96     1029.40     50.90 o 
  -1  16   3        3.24        4.13      5.85 o 
   0  16   3      416.51      401.62     30.66 o 
   1  16   3       12.35        0.58      5.77 o 
   2  16   3       39.75       26.77      7.91 o 
   3  16   3        3.48       -4.31      7.53 o 
   4  16   3       10.33       -4.71     12.30 o 
   5  16   3        3.94        5.65     13.45 o 
  -5  17   3      123.29      153.89     24.97 o 
  -4  17   3      299.23      328.65     48.30 o 
  -3  17   3      362.65      389.16     52.33 o 
  -2  17   3     1049.36     1277.54     61.03 o 
  -1  17   3       90.23       81.64     14.96 o 
   0  17   3     1454.22     1545.68     69.83 o 
   1  17   3      106.35       99.24     11.07 o 
   2  17   3      659.33      731.56     50.19 o 
   3  17   3      127.58      126.55     14.13 o 
   4  17   3       71.99       78.97     19.40 o 
   5  17   3       15.16        9.95     13.90 o 
  -5  18   3        7.34        9.14     17.63 o 
  -4  18   3       19.41        8.99     11.42 o 
  -3  18   3      136.14      156.20     22.63 o 
  -2  18   3        0.94       -2.44      9.74 o 
  -1  18   3      662.22      610.93     85.31 o 
   0  18   3       17.73       31.31      7.88 o 
   1  18   3      701.24      708.25     36.29 o 
   2  18   3        0.93        1.41      6.39 o 
   3  18   3      231.02      232.92     44.02 o 
   4  18   3        8.72        2.45     11.36 o 
   5  18   3       52.21       56.20     16.85 o 
  -5  19   3       10.70        8.48     14.23 o 
  -4  19   3       35.90       23.22     14.00 o 
  -3  19   3      129.95      136.22     22.48 o 
  -2  19   3        7.76        4.03     11.17 o 
  -1  19   3      465.36      443.33     30.01 o 
   0  19   3       16.69       20.84      7.79 o 
   1  19   3      390.90      371.59     22.53 o 
   2  19   3       24.55       25.97      9.86 o 
   3  19   3       79.12       52.53     37.92 o 
   4  19   3        7.03       21.14     12.97 o 
  -4  20   3        1.31       -2.56     14.13 o 
  -3  20   3        0.67        1.53     12.65 o 
  -2  20   3        0.83       -5.72     10.97 o 
  -1  20   3        4.63        5.17      9.76 o 
   0  20   3        9.16        6.75     11.02 o 
   1  20   3        1.25        5.23      7.72 o 
   2  20   3       26.75       23.54      8.93 o 
   3  20   3       13.74       14.19     13.39 o 
   4  20   3       17.76       13.82     15.42 o 
  -4  21   3       13.10       14.19     14.78 o 
  -3  21   3       19.94        7.34     15.61 o 
  -2  21   3        2.82        6.22     13.08 o 
  -1  21   3       37.70       30.21     11.41 o 
   0  21   3       66.20       47.14     14.69 o 
   1  21   3       30.81       26.32      8.46 o 
   2  21   3       36.88       35.84     20.26 o 
   3  21   3        0.13       -0.25     13.99 o 
  -3  22   3        0.70       13.05     12.39 o 
  -2  22   3       10.20       16.07     14.03 o 
  -1  22   3        0.00       11.18     10.49 o 
   0  22   3        1.06       -6.08     11.53 o 
   1  22   3        6.24       15.87     10.99 o 
   2  22   3        5.43       10.35     13.11 o 
   3  22   3        5.23       12.37     16.09 o 
  -2  23   3        3.24        4.12     11.42 o 
  -1  23   3       12.96       16.62     14.67 o 
   0  23   3        8.77        7.39     13.11 o 
   1  23   3       12.30       39.22     18.70 o 
   2  23   3        3.36       19.85     13.71 o 
  -1  24   3        1.51       -3.98     13.46 o 
   0  24   3        3.17        9.90     11.92 o 
  -8   0   4       15.35        9.87     24.93 o 
  -6   0   4        3.12       -1.30     16.88 o 
  -4   0   4      230.23      216.02     17.89 o 
  -2   0   4      898.32      793.95     17.19 o 
   0   0   4      573.40      503.50     13.51 o 
   2   0   4        9.34        3.12      6.49 o 
   4   0   4        0.19        7.79     14.02 o 
   6   0   4       12.81       10.39     13.76 o 
  -8   1   4        7.15       16.87     22.27 o 
  -7   1   4        1.57        9.62     15.66 o 
  -6   1   4       65.53       74.15     18.37 o 
  -5   1   4        0.17        0.44      4.79 o 
  -4   1   4      292.52      266.90     10.23 o 
  -3   1   4      101.12       92.07      5.46 o 
  -2   1   4      554.52      543.12     10.00 o 
  -1   1   4      561.70      561.64      9.98 o 
   0   1   4      392.69      367.08      8.37 o 
   1   1   4     2366.20     2485.48     41.79 o 
   2   1   4      114.22      116.01     10.47 o 
   3   1   4     1704.34     1882.32     80.25 o 
   4   1   4        0.07        1.97      6.81 o 
   5   1   4      337.44      309.57     39.47 o 
   6   1   4        2.69       -3.39      7.77 o 
   7   1   4       33.98       34.48     12.61 o 
  -7   2   4        0.84        5.18     13.11 o 
  -6   2   4       39.18       36.14     11.87 o 
  -5   2   4       13.69        9.60      6.61 o 
  -4   2   4        0.57        2.66      4.04 o 
  -3   2   4       79.12       72.93      5.28 o 
  -2   2   4      242.30      212.04      6.31 o 
  -1   2   4      319.82      285.00      7.15 o 
   0   2   4      787.94      697.03     11.54 o 
   1   2   4     1185.34     1184.70     41.00 o 
   2   2   4      162.73      137.63     10.96 o 
   3   2   4      432.77      402.57     24.01 o 
   4   2   4        1.15        2.62      6.34 o 
   5   2   4       38.00       42.66     11.17 o 
   6   2   4        4.94        7.92     10.46 o 
   7   2   4        4.83        6.01     10.71 o 
  -7   3   4        4.23       -0.21     21.69 o 
  -6   3   4      193.91      218.37     16.65 o 
  -5   3   4        0.13        2.80      6.78 o 
  -4   3   4      701.43      745.16     16.53 o 
  -3   3   4      570.06      635.54     13.76 o 
  -2   3   4      285.10      296.67      9.60 o 
  -1   3   4     4561.41     4449.56    112.84 o 
   0   3   4       61.70       54.45      5.17 o 
   1   3   4     2026.40     1946.26     35.20 o 
   2   3   4        3.75        2.31      5.66 o 
   3   3   4       22.77       15.74      7.39 o 
   4   3   4        1.61       -0.29      7.07 o 
   5   3   4       23.30       14.32      7.86 o 
   6   3   4        4.25        5.86      9.71 o 
   7   3   4       11.77        9.05     12.74 o 
  -7   4   4        1.64       14.10     15.26 o 
  -6   4   4       87.53      100.88     13.38 o 
  -5   4   4       13.65       17.86      7.78 o 
  -4   4   4       22.33       23.39      5.71 o 
  -3   4   4      140.08      170.57     15.57 o 
  -2   4   4       84.90       86.34      7.45 o 
  -1   4   4      402.98      348.40      9.46 o 
   0   4   4        2.28        2.05      2.33 o 
   1   4   4      386.88      354.49     15.43 o 
   2   4   4        1.53        2.69      5.16 o 
   3   4   4        8.65        6.72      4.63 o 
   4   4   4       18.17       13.66      7.92 o 
   5   4   4        0.98        3.66      9.35 o 
   6   4   4        7.83        4.75      8.75 o 
   7   4   4        0.01       -5.65     11.16 o 
  -7   5   4        5.80      -14.80     21.81 o 
  -6   5   4       32.72       43.13     11.56 o 
  -5   5   4        0.02        4.19     20.33 o 
  -4   5   4      312.39      396.36     20.42 o 
  -3   5   4      123.32      121.76     10.84 o 
  -2   5   4      735.84      788.27     41.34 o 
  -1   5   4      318.17      339.84     13.17 o 
   0   5   4      529.46      514.52     25.48 o 
   1   5   4       18.00       14.94      5.05 o 
   2   5   4        5.15        3.15      4.42 o 
   3   5   4        0.04       -1.22      4.72 o 
   4   5   4        5.70       10.45      7.24 o 
   5   5   4        0.90        1.12      8.71 o 
   6   5   4        6.34        8.38     10.74 o 
   7   5   4        0.11        7.53     22.85 o 
  -7   6   4        0.15        5.77     14.58 o 
  -6   6   4       30.03       44.51     10.48 o 
  -5   6   4       65.41       64.36     11.68 o 
  -4   6   4      191.02      193.18     14.92 o 
  -3   6   4      352.29      333.51     17.45 o 
  -2   6   4      219.29      196.31     11.94 o 
  -1   6   4        1.04        8.32      2.81 o 
   0   6   4       91.02      126.67      8.76 o 
   1   6   4     1114.17     1178.21     58.29 o 
   2   6   4      227.05      234.29     15.13 o 
   3   6   4      340.60      354.77     19.58 o 
   4   6   4       36.15       24.40     10.29 o 
   5   6   4       21.24       29.54     11.91 o 
   6   6   4        1.68       -0.58     10.42 o 
   7   6   4        1.51        2.08     22.07 o 
  -7   7   4        5.13        8.42     10.10 o 
  -6   7   4        2.91       -5.27      8.79 o 
  -5   7   4       41.22       42.36      9.48 o 
  -4   7   4        3.42       -2.50      5.51 o 
  -3   7   4       50.15       63.00      9.09 o 
  -2   7   4      312.37      295.27     18.43 o 
  -1   7   4        0.56       -0.72      2.65 o 
   0   7   4     1014.98     1170.70     30.96 o 
   1   7   4      159.91      156.45     11.27 o 
   2   7   4      631.95      685.24     25.99 o 
   3   7   4      410.97      437.26     22.03 o 
   4   7   4      143.88      166.42     21.81 o 
   5   7   4       91.39      104.95     16.28 o 
   6   7   4       10.12        8.23     10.91 o 
  -7   8   4        2.86       12.64     12.17 o 
  -6   8   4       21.59       22.72     11.14 o 
  -5   8   4       20.88       22.07      9.44 o 
  -4   8   4      118.16      116.78     13.00 o 
  -3   8   4      332.04      407.72     20.34 o 
  -2   8   4      117.02       87.75      9.65 o 
  -1   8   4     1407.34     1588.63     25.32 o 
   0   8   4       11.67       18.70      4.79 o 
   1   8   4      856.60     1005.86     41.75 o 
   2   8   4       73.08       73.54      9.26 o 
   3   8   4      156.98      157.41     14.01 o 
   4   8   4       66.14       63.13     10.55 o 
   5   8   4       55.57       45.63     12.15 o 
   6   8   4       30.45       36.36     24.15 o 
  -7   9   4        0.11        2.40     12.31 o 
  -6   9   4       24.31       18.35     10.04 o 
  -5   9   4        3.90        0.56      7.83 o 
  -4   9   4       20.16       16.74      7.73 o 
  -3   9   4        7.06        6.95      6.08 o 
  -2   9   4        6.70        7.61      3.53 o 
  -1   9   4       70.58       65.72      6.22 o 
   0   9   4        3.92       -3.51      3.89 o 
   1   9   4      475.15      433.95     18.65 o 
   2   9   4       66.65       47.59      8.10 o 
   3   9   4      183.85      182.75     15.32 o 
   4   9   4       70.42       66.37     11.09 o 
   5   9   4        6.43        6.11      8.48 o 
   6   9   4       31.73       21.30     18.70 o 
  -7  10   4       15.08       14.46     13.34 o 
  -6  10   4        1.40        4.69      7.77 o 
  -5  10   4      242.90      263.23     20.95 o 
  -4  10   4       25.11       22.87      8.12 o 
  -3  10   4     1291.52     1388.11     38.61 o 
  -2  10   4      219.58      209.37      9.46 o 
  -1  10   4      799.11      900.15     20.32 o 
   0  10   4       68.24       68.44      7.73 o 
   1  10   4       74.38       72.94      9.14 o 
   2  10   4        4.70        2.18      4.97 o 
   3  10   4      264.26      244.25     17.03 o 
   4  10   4        0.05        1.27      6.84 o 
   5  10   4       30.06       30.22     12.67 o 
   6  10   4        1.53       -3.54     12.30 o 
  -7  11   4       10.34        0.19     13.57 o 
  -6  11   4       34.18       29.04     11.56 o 
  -5  11   4       69.87       83.83     14.36 o 
  -4  11   4      112.85      113.43     13.22 o 
  -3  11   4      431.16      476.46     23.37 o 
  -2  11   4      180.89      197.76     14.19 o 
  -1  11   4      981.26      938.04     26.76 o 
   0  11   4      361.04      438.85     22.43 o 
   1  11   4      371.31      370.62     26.07 o 
   2  11   4      221.82      243.56     17.52 o 
   3  11   4       86.81       70.93     10.33 o 
   4  11   4       16.11       25.51      7.71 o 
   5  11   4       46.32       38.98     12.73 o 
   6  11   4        0.38        4.46     14.28 o 
  -6  12   4        0.13       -2.71      9.65 o 
  -5  12   4       40.50       47.27     11.91 o 
  -4  12   4       28.76       31.53      9.02 o 
  -3  12   4      167.23      178.34     15.40 o 
  -2  12   4      434.00      428.69     26.44 o 
  -1  12   4        0.00       10.82      6.30 o 
   0  12   4      812.86      831.78     51.35 o 
   1  12   4      237.26      216.25     12.86 o 
   2  12   4      362.14      354.14     17.31 o 
   3  12   4       52.49       48.60     10.16 o 
   4  12   4       59.83       49.64      9.25 o 
   5  12   4        0.48       -3.24     10.86 o 
   6  12   4        2.46       18.36     13.31 o 
  -6  13   4        1.51        6.11      8.99 o 
  -5  13   4        5.54       -2.53      8.63 o 
  -4  13   4        5.19       10.39      7.05 o 
  -3  13   4       35.77       29.14      8.07 o 
  -2  13   4       45.18       47.05     10.58 o 
  -1  13   4      757.49      844.26     40.78 o 
   0  13   4       88.07       83.79      8.29 o 
   1  13   4      582.40      607.55     21.40 o 
   2  13   4        0.08        1.66      4.79 o 
   3  13   4       16.17       14.07      5.83 o 
   4  13   4        3.13       -1.82     12.49 o 
   5  13   4        7.80        9.40     12.39 o 
   6  13   4        0.21       -2.53     11.42 o 
  -6  14   4       11.43       12.70     11.28 o 
  -5  14   4       29.12       16.99     12.16 o 
  -4  14   4        0.88       -0.52      7.27 o 
  -3  14   4        0.07       14.74     12.34 o 
  -2  14   4       44.20       43.61     11.53 o 
  -1  14   4       77.03       65.14      7.15 o 
   0  14   4       43.98       37.31      6.51 o 
   1  14   4       84.41       75.79      8.88 o 
   2  14   4       60.97       42.23      7.80 o 
   3  14   4       24.54       24.66      7.28 o 
   4  14   4       21.69        8.27      8.35 o 
   5  14   4       10.45       -1.61     14.67 o 
  -6  15   4       21.86       29.30     16.51 o 
  -5  15   4        0.52       -3.36     10.78 o 
  -4  15   4       12.38       12.43      8.44 o 
  -3  15   4      143.60      147.49     20.66 o 
  -2  15   4        0.75        1.54      7.44 o 
  -1  15   4      592.54      614.45     32.31 o 
   0  15   4       11.05        7.71      6.12 o 
   1  15   4      280.77      301.45     28.11 o 
   2  15   4        9.37        3.90      6.77 o 
   3  15   4       19.18       13.33      7.41 o 
   4  15   4        2.51      -18.91     12.60 o 
   5  15   4        0.11       -3.63     13.47 o 
  -6  16   4      149.39      169.84     25.80 o 
  -5  16   4        1.42       -3.08     10.89 o 
  -4  16   4      398.21      480.51     36.98 o 
  -3  16   4        7.34       13.11     11.39 o 
  -2  16   4      323.75      350.53     30.52 o 
  -1  16   4        6.44       13.69      8.59 o 
   0  16   4       43.01       19.58      6.79 o 
   1  16   4      116.88      127.44     11.86 o 
   2  16   4        2.75       -3.50      6.86 o 
   3  16   4       84.78      100.25     12.07 o 
   4  16   4        4.21        5.69      9.75 o 
   5  16   4       25.23       23.44     14.75 o 
  -5  17   4       54.44       55.95     14.11 o 
  -4  17   4      128.95      144.15     22.58 o 
  -3  17   4       10.49        6.65     11.95 o 
  -2  17   4      208.65      222.06     27.14 o 
  -1  17   4       51.12       41.51     13.57 o 
   0  17   4       44.46       41.70      8.12 o 
   1  17   4       80.68       83.18     10.58 o 
   2  17   4        1.38        1.92      5.74 o 
   3  17   4        3.24        4.84      7.40 o 
   4  17   4        0.27        1.29     12.48 o 
   5  17   4        5.86        8.79     13.80 o 
  -5  18   4        7.65       19.76     14.32 o 
  -4  18   4       11.53        8.28     16.43 o 
  -3  18   4      104.83      129.09     34.41 o 
  -2  18   4        1.18        1.69     10.23 o 
  -1  18   4      134.03      112.79     16.37 o 
   0  18   4       95.64       73.40     10.87 o 
   1  18   4       27.81       23.12      7.20 o 
   2  18   4      209.62      197.16     15.18 o 
   3  18   4        5.37        5.23      9.32 o 
   4  18   4       79.84       93.36     23.37 o 
  -5  19   4       21.73       44.22     17.60 o 
  -4  19   4       39.92       54.77     18.74 o 
  -3  19   4       47.42       50.22     22.33 o 
  -2  19   4       33.12       25.65     13.03 o 
  -1  19   4       56.69       46.38     24.54 o 
   0  19   4       10.14        5.69     10.60 o 
   1  19   4      127.93      121.47     15.59 o 
   2  19   4      149.72      137.35     13.39 o 
   3  19   4      128.74       95.43     19.25 o 
   4  19   4       97.50      103.65     28.70 o 
  -4  20   4        1.08       13.00     15.20 o 
  -3  20   4        0.20        8.54     14.89 o 
  -2  20   4        8.00       14.80     13.79 o 
  -1  20   4       23.29       26.11     12.94 o 
   0  20   4      122.18      101.96     17.05 o 
   1  20   4       98.48       77.91     10.39 o 
   2  20   4       88.81       74.41     18.46 o 
   3  20   4       85.29       77.99     19.79 o 
  -4  21   4       14.90       19.31     15.83 o 
  -3  21   4       19.64       10.08     13.45 o 
  -2  21   4       30.95       19.45     12.84 o 
  -1  21   4       31.68       27.23     11.86 o 
   0  21   4       20.36       26.62     13.68 o 
   1  21   4        3.01        7.84      9.14 o 
   2  21   4        2.22        1.38      8.66 o 
   3  21   4        2.49       -8.77     11.77 o 
  -3  22   4        5.72       -1.41     11.11 o 
  -2  22   4       18.75       12.64     11.05 o 
  -1  22   4       18.49       20.33     11.16 o 
   0  22   4        4.57       11.68     13.78 o 
   1  22   4       84.74      118.01     19.64 o 
   2  22   4        1.35       10.58     14.00 o 
  -2  23   4        0.17        2.69     11.84 o 
  -1  23   4        0.12       -1.27     10.48 o 
   0  23   4        0.33        5.60     12.02 o 
   1  23   4        7.97       25.97     15.06 o 
  -1  24   4        1.39        6.88     12.16 o 
   0  24   4       14.47       17.13     15.14 o 
  -7   0   5       19.65        7.79     28.05 o 
  -5   0   5      134.78      149.42     17.20 o 
  -3   0   5      760.03      857.54     21.71 o 
  -1   0   5     5296.25     5563.03     52.11 o 
   1   0   5     4600.88     5083.33     77.95 o 
   3   0   5      289.64      251.39     27.27 o 
   5   0   5       11.93        0.26     10.13 o 
   7   0   5        7.15        7.53     15.84 o 
  -7   1   5        3.81       11.68     16.41 o 
  -6   1   5        1.25        5.28     11.78 o 
  -5   1   5       14.21       20.88      7.45 o 
  -4   1   5       62.34       52.70      5.59 o 
  -3   1   5      220.19      206.81      7.66 o 
  -2   1   5      106.60       99.09      5.07 o 
  -1   1   5     3939.92     4022.20     30.73 o 
   0   1   5       18.79       21.81      2.93 o 
   1   1   5     3874.81     3933.06     86.82 o 
   2   1   5        0.69        0.08      5.03 o 
   3   1   5      907.33      929.04     78.43 o 
   4   1   5        3.67       -5.22      6.98 o 
   5   1   5      193.54      142.88     18.34 o 
   6   1   5        0.65       -5.75      7.88 o 
   7   1   5       37.33       31.52     10.71 o 
  -7   2   5        0.54      -17.10     14.28 o 
  -6   2   5       57.11       40.96     15.96 o 
  -5   2   5        7.37       12.41      6.43 o 
  -4   2   5       24.74       19.10      4.42 o 
  -3   2   5       33.83       41.62      4.05 o 
  -2   2   5        8.17        6.05      2.28 o 
  -1   2   5     2928.98     3149.49     27.36 o 
   0   2   5        4.23        1.25      2.22 o 
   1   2   5     4651.10     5056.43     83.00 o 
   2   2   5       25.58       27.62      6.53 o 
   3   2   5     1049.90     1078.44     40.99 o 
   4   2   5        0.12       -2.07      8.16 o 
   5   2   5      128.30      116.80     16.47 o 
   6   2   5        0.04        0.56      7.93 o 
   7   2   5        8.89        2.84      8.50 o 
  -7   3   5        7.68        1.14     12.48 o 
  -6   3   5        0.34        8.03     13.03 o 
  -5   3   5       37.11       43.14      8.23 o 
  -4   3   5       20.10        9.37      5.55 o 
  -3   3   5      265.61      258.10      8.73 o 
  -2   3   5       84.90       77.15      4.44 o 
  -1   3   5      127.08      123.31      5.63 o 
   0   3   5        9.75        5.91      2.61 o 
   1   3   5      306.86      266.48     14.75 o 
   2   3   5       11.84        5.41      5.17 o 
   3   3   5       88.93       91.58     13.17 o 
   4   3   5        1.44       -2.67      7.27 o 
   5   3   5        0.40       -3.13      8.72 o 
   6   3   5        2.06        2.98      8.79 o 
   7   3   5        1.18        2.28     12.22 o 
  -7   4   5       14.13        5.86     20.00 o 
  -6   4   5        9.24        5.15      8.33 o 
  -5   4   5      109.60       97.14     12.54 o 
  -4   4   5       74.20       87.42     10.13 o 
  -3   4   5      204.53      197.19      8.91 o 
  -2   4   5      105.81      105.10      5.09 o 
  -1   4   5       27.36       25.79      3.07 o 
   0   4   5        8.16        9.87      3.98 o 
   1   4   5      156.57      156.50     11.45 o 
   2   4   5        2.91        2.50      5.12 o 
   3   4   5      125.88       98.40     12.02 o 
   4   4   5        0.81       -5.26      6.84 o 
   5   4   5        7.65       17.77     10.11 o 
   6   4   5        0.24       14.52     12.81 o 
  -7   5   5        5.12       15.57     15.23 o 
  -6   5   5        6.42       19.66     17.98 o 
  -5   5   5        4.62       -2.90      6.86 o 
  -4   5   5        3.42        9.90      7.12 o 
  -3   5   5      162.18      156.57     12.03 o 
  -2   5   5      208.07      179.00     11.46 o 
  -1   5   5       22.67       19.36      3.50 o 
   0   5   5      562.03      580.91     24.25 o 
   1   5   5      576.46      560.80     21.03 o 
   2   5   5      303.47      319.91     17.90 o 
   3   5   5      313.11      260.74     23.75 o 
   4   5   5       15.14        1.82      9.35 o 
   5   5   5       14.58       14.32     11.73 o 
   6   5   5        1.33        5.32     11.17 o 
  -7   6   5        0.07       10.65     26.23 o 
  -6   6   5       30.90       18.90     11.27 o 
  -5   6   5        0.53        0.47      8.49 o 
  -4   6   5      244.64      268.46     17.72 o 
  -3   6   5       30.63       30.02      7.04 o 
  -2   6   5     1200.33     1282.20     30.54 o 
  -1   6   5     1329.27     1408.57     23.13 o 
   0   6   5     2730.06     2870.65     43.01 o 
   1   6   5     1828.66     1816.31     44.33 o 
   2   6   5      746.60      823.48     28.80 o 
   3   6   5      221.85      255.55     17.63 o 
   4   6   5       34.58       40.75     10.45 o 
   5   6   5        3.13       -5.40      8.24 o 
   6   6   5        0.06        5.35      8.40 o 
  -7   7   5       14.69       14.85     17.66 o 
  -6   7   5        3.05       -5.45      7.33 o 
  -5   7   5      144.36      163.53     15.64 o 
  -4   7   5       64.17       65.73     10.54 o 
  -3   7   5      755.43      881.45     43.95 o 
  -2   7   5      539.42      587.31     21.18 o 
  -1   7   5     1210.45     1344.00     23.65 o 
   0   7   5     1512.84     1596.29     32.93 o 
   1   7   5      589.55      647.76     23.53 o 
   2   7   5      823.48      925.76     31.05 o 
   3   7   5       90.24       68.63     10.50 o 
   4   7   5      147.35      129.65     16.49 o 
   5   7   5        4.33       -3.46      8.83 o 
   6   7   5        8.77       14.78     12.39 o 
  -7   8   5       14.60       16.73     12.42 o 
  -6   8   5        0.19       -0.37     10.72 o 
  -5   8   5      168.41      190.97     18.06 o 
  -4   8   5       81.74      108.23     12.38 o 
  -3   8   5     1815.76     1995.36     65.60 o 
  -2   8   5      488.63      498.05     38.73 o 
  -1   8   5     5498.52     6358.95     63.28 o 
   0   8   5       45.20       49.47      7.58 o 
   1   8   5     1997.41     2278.57     44.24 o 
   2   8   5       18.38        8.85      6.29 o 
   3   8   5       21.52       21.67      8.15 o 
   4   8   5        0.12       -2.74      7.44 o 
   5   8   5       15.14       23.60     10.10 o 
   6   8   5        6.25       -1.07      9.82 o 
  -7   9   5       12.79       15.03     12.40 o 
  -6   9   5        1.03        4.17      8.38 o 
  -5   9   5       30.33       35.41     10.60 o 
  -4   9   5        1.83        1.14      6.40 o 
  -3   9   5        4.86        7.45      9.02 o 
  -2   9   5      109.21      105.69      7.04 o 
  -1   9   5      106.68       92.58     11.39 o 
   0   9   5      395.86      436.38     28.02 o 
   1   9   5        5.69        4.56      4.62 o 
   2   9   5       52.00       46.35      8.55 o 
   3   9   5       81.49       88.43     12.30 o 
   4   9   5        0.25       -4.58      7.28 o 
   5   9   5       31.68       35.77     13.59 o 
   6   9   5        0.11       -3.38     16.62 o 
  -7  10   5       18.94       23.56     14.12 o 
  -6  10   5       29.94       19.27     12.04 o 
  -5  10   5       49.71       28.92     10.57 o 
  -4  10   5      190.92      188.76     16.59 o 
  -3  10   5       30.96       19.23      6.83 o 
  -2  10   5      574.55      592.44     30.50 o 
  -1  10   5       13.36        6.48      9.48 o 
   0  10   5      240.92      225.18     13.74 o 
   1  10   5       73.48       71.67      9.17 o 
   2  10   5        2.38        2.41      6.07 o 
   3  10   5       93.52       84.46     12.12 o 
   4  10   5       81.03       59.29     11.86 o 
   5  10   5       55.68       47.12     13.42 o 
   6  10   5       88.81      137.38     36.36 o 
  -7  11   5       20.48       21.13     13.11 o 
  -6  11   5       51.40       77.93     17.01 o 
  -5  11   5        4.29       -2.41      7.42 o 
  -4  11   5      154.65      169.25     16.50 o 
  -3  11   5       37.55       36.27      8.89 o 
  -2  11   5      197.50      180.90     13.62 o 
  -1  11   5       10.72        1.68      3.84 o 
   0  11   5        9.43        3.11      4.58 o 
   1  11   5       49.66       48.70      9.09 o 
   2  11   5      112.07      101.82     11.89 o 
   3  11   5       46.36       35.84      9.86 o 
   4  11   5      160.82      157.03     16.33 o 
   5  11   5       20.20       21.46     12.92 o 
   6  11   5       53.29       64.15     24.67 o 
  -6  12   5        1.94       -3.11      9.20 o 
  -5  12   5        0.83       -0.87      8.46 o 
  -4  12   5        6.01        9.94      8.57 o 
  -3  12   5       74.78       65.11      9.73 o 
  -2  12   5       30.73       39.79      9.34 o 
  -1  12   5      305.85      257.65     12.32 o 
   0  12   5       89.71       92.65      8.79 o 
   1  12   5      125.06      128.77     11.78 o 
   2  12   5       22.26       21.69      7.99 o 
   3  12   5        4.26       -1.45      7.46 o 
   4  12   5        0.03       -1.73      9.39 o 
   5  12   5        0.03       -8.83      9.08 o 
   6  12   5        0.07       -2.74     13.34 o 
  -6  13   5        0.64        5.50     10.89 o 
  -5  13   5        1.13        6.99      9.47 o 
  -4  13   5        7.75        4.26     10.02 o 
  -3  13   5        0.00       -2.99      6.04 o 
  -2  13   5      142.85      136.92     20.65 o 
  -1  13   5       17.54       15.70      6.01 o 
   0  13   5      372.52      363.50     16.62 o 
   1  13   5       35.75       25.44      6.60 o 
   2  13   5      221.06      219.67     16.58 o 
   3  13   5        6.96       -3.34      7.64 o 
   4  13   5       20.65       17.62      9.65 o 
   5  13   5        3.69       -3.08     10.41 o 
  -6  14   5        0.16        0.97     12.09 o 
  -5  14   5       50.64       46.01     12.50 o 
  -4  14   5        2.09       10.61      9.24 o 
  -3  14   5       10.16        3.59      7.07 o 
  -2  14   5       62.39       50.78     10.98 o 
  -1  14   5       54.23       57.26     13.24 o 
   0  14   5       67.64       57.27      7.45 o 
   1  14   5       75.84       63.28      8.92 o 
   2  14   5       16.95       13.48      6.95 o 
   3  14   5       14.88       10.60      6.43 o 
   4  14   5        3.63        2.01      7.01 o 
   5  14   5        0.03       -5.94     14.15 o 
  -6  15   5       43.65       62.44     15.38 o 
  -5  15   5       14.53       14.74      9.68 o 
  -4  15   5       24.55       25.84     10.43 o 
  -3  15   5       18.30       41.14     19.09 o 
  -2  15   5       13.27        7.57      8.98 o 
  -1  15   5       43.85       49.33     11.29 o 
   0  15   5        9.94        2.05      5.75 o 
   1  15   5      306.11      291.22     20.50 o 
   2  15   5       13.03        6.09      7.49 o 
   3  15   5      172.23      179.14     15.19 o 
   4  15   5       26.49       24.25     10.12 o 
   5  15   5       16.71       13.44     14.31 o 
  -5  16   5        1.64       10.53     10.07 o 
  -4  16   5      144.11      131.30     15.53 o 
  -3  16   5        4.88        0.77     11.95 o 
  -2  16   5      108.42      105.41     21.17 o 
  -1  16   5        0.32       -4.21      6.97 o 
   0  16   5       17.12        6.25      6.05 o 
   1  16   5       80.17       52.91      9.20 o 
   2  16   5        7.37        0.67      5.83 o 
   3  16   5       54.44       62.26      9.92 o 
   4  16   5       32.38       16.74     12.63 o 
   5  16   5        5.62       16.90     13.88 o 
  -5  17   5       26.50       35.33     13.06 o 
  -4  17   5       10.55       13.13     13.26 o 
  -3  17   5       45.35       41.85     13.31 o 
  -2  17   5       33.24       19.85     10.61 o 
  -1  17   5        0.26      -11.30      7.53 o 
   0  17   5      106.94       82.05     11.75 o 
   1  17   5        1.61        0.46      5.60 o 
   2  17   5       79.62       86.25     10.90 o 
   3  17   5       17.60       -0.15      8.59 o 
   4  17   5        6.77        6.95     12.82 o 
  -5  18   5        0.80        1.61     14.60 o 
  -4  18   5        9.67       -2.68     10.94 o 
  -3  18   5       68.67       71.93     22.07 o 
  -2  18   5      131.00      136.49     19.63 o 
  -1  18   5      306.38      285.93     26.07 o 
   0  18   5      115.67      159.94     19.34 o 
   1  18   5      246.98      254.93     16.79 o 
   2  18   5        5.64       15.32      8.01 o 
   3  18   5       64.99       67.25     16.71 o 
   4  18   5        0.86        2.90     11.93 o 
  -4  19   5       12.71       23.29     13.39 o 
  -3  19   5      218.05      207.30     28.44 o 
  -2  19   5       79.54       61.85     14.79 o 
  -1  19   5      258.64      210.73     22.68 o 
   0  19   5      112.41      104.00     20.52 o 
   1  19   5       79.35       56.19      9.41 o 
   2  19   5       35.70       22.22      8.00 o 
   3  19   5        1.02       -5.97      7.99 o 
   4  19   5        7.87       -0.20     10.86 o 
  -4  20   5       44.93       48.27     17.71 o 
  -3  20   5       83.98       89.89     19.32 o 
  -2  20   5      167.93      152.77     20.18 o 
  -1  20   5       87.19       59.38     14.27 o 
   0  20   5      186.63      169.22     19.81 o 
   1  20   5        8.20        0.23      7.66 o 
   2  20   5       27.84       21.92      8.52 o 
   3  20   5        0.79        2.24     15.13 o 
  -3  21   5       60.86       67.07     16.91 o 
  -2  21   5       34.45       31.30     13.34 o 
  -1  21   5      130.36      173.14     23.23 o 
   0  21   5       15.33       14.44     11.13 o 
   1  21   5       79.39       57.24     13.73 o 
   2  21   5        2.59        6.75      9.74 o 
   3  21   5       15.68       -0.62     11.23 o 
  -3  22   5        1.25       -3.35     11.66 o 
  -2  22   5       21.01       19.25     11.16 o 
  -1  22   5        1.28        0.08     13.57 o 
   0  22   5        8.30        2.54     11.92 o 
   1  22   5        2.16        0.63     12.39 o 
   2  22   5        3.92        3.05      9.43 o 
  -2  23   5        0.43        5.01     12.39 o 
  -1  23   5       21.42       29.77     11.71 o 
   0  23   5        1.38       15.96     14.69 o 
   1  23   5       31.80       46.90     15.66 o 
  -6   0   6       20.24       -3.38     21.81 o 
  -4   0   6       33.67       40.70      7.38 o 
  -2   0   6       14.13       12.19      4.49 o 
   0   0   6      225.09      222.25     11.56 o 
   2   0   6      147.42      153.22     21.56 o 
   4   0   6        0.01       -1.56      9.35 o 
   6   0   6        9.48       26.23     17.14 o 
  -7   1   6        3.00      -11.03     18.91 o 
  -6   1   6       33.04       26.67     15.08 o 
  -5   1   6       75.24       55.76     14.89 o 
  -4   1   6      394.50      392.34     11.95 o 
  -3   1   6      471.31      511.18     12.31 o 
  -2   1   6     1717.04     1802.10     24.91 o 
  -1   1   6      558.82      561.23     12.49 o 
   0   1   6     2369.62     2579.28     37.94 o 
   1   1   6      332.28      351.03     15.26 o 
   2   1   6     1054.62     1083.85     32.67 o 
   3   1   6      151.67      147.73     16.32 o 
   4   1   6      250.31      206.83     24.67 o 
   5   1   6        7.22        8.27      8.26 o 
   6   1   6       35.46       34.40     11.48 o 
  -7   2   6       20.04       40.55     18.90 o 
  -6   2   6       17.68       17.22     14.86 o 
  -5   2   6      283.08      353.76     18.43 o 
  -4   2   6      102.19      133.52     16.41 o 
  -3   2   6     1155.54     1224.39     23.73 o 
  -2   2   6      196.47      197.04      7.52 o 
  -1   2   6     1971.92     2130.45     34.34 o 
   0   2   6       23.68       19.38      3.43 o 
   1   2   6     1256.79     1499.01     40.15 o 
   2   2   6       80.61       60.00      8.79 o 
   3   2   6       73.63       59.61     12.46 o 
   4   2   6       43.10       22.15     10.32 o 
   5   2   6        0.95        0.78     10.39 o 
   6   2   6        6.39       -0.87     10.90 o 
  -7   3   6        8.59       -5.00     14.71 o 
  -6   3   6       22.68       27.19     14.45 o 
  -5   3   6       58.12       71.26     10.19 o 
  -4   3   6      122.12      104.26      9.95 o 
  -3   3   6      497.59      548.58     12.27 o 
  -2   3   6     1368.63     1353.52     24.54 o 
  -1   3   6     1922.10     2023.32     31.55 o 
   0   3   6     3325.75     3461.30     44.75 o 
   1   3   6     1446.95     1510.71     52.16 o 
   2   3   6      919.23      984.12     32.87 o 
   3   3   6      250.87      240.37     27.15 o 
   4   3   6       26.56       15.48      8.86 o 
   5   3   6       23.53       26.01     10.16 o 
   6   3   6        0.08       -4.25     10.24 o 
  -7   4   6        1.19        9.82     13.59 o 
  -6   4   6       63.63       47.47     25.97 o 
  -5   4   6       73.15       67.57     10.51 o 
  -4   4   6      119.10      109.02     10.21 o 
  -3   4   6      992.09     1066.04     23.87 o 
  -2   4   6      184.80      196.46      7.33 o 
  -1   4   6     1473.90     1448.50     20.01 o 
   0   4   6       61.72       59.72      5.88 o 
   1   4   6        1.28        4.02      6.00 o 
   2   4   6      556.11      570.37     24.62 o 
   3   4   6      126.48      146.40     15.05 o 
   4   4   6      192.05      160.12     19.92 o 
   5   4   6       22.79       18.86     12.35 o 
   6   4   6       24.66       12.80     11.63 o 
  -7   5   6       14.14       10.45     14.19 o 
  -6   5   6        1.16        0.50      8.58 o 
  -5   5   6      137.48      183.38     28.64 o 
  -4   5   6       29.83       26.83      7.72 o 
  -3   5   6      425.69      494.98     21.09 o 
  -2   5   6       75.25       85.59      5.03 o 
  -1   5   6      122.30      119.42      6.59 o 
   0   5   6      156.57      199.87      9.53 o 
   1   5   6       68.38       69.45      9.02 o 
   2   5   6       40.90       43.75      8.50 o 
   3   5   6      129.58      104.76     12.42 o 
   4   5   6        8.50        0.52      8.83 o 
   5   5   6       19.75       13.52     11.92 o 
   6   5   6        3.47       12.69     11.87 o 
  -7   6   6       15.09       19.60     15.13 o 
  -6   6   6       62.26       53.44     13.13 o 
  -5   6   6       31.62       23.32      9.40 o 
  -4   6   6       87.76      106.28     14.37 o 
  -3   6   6      101.99      113.13     11.24 o 
  -2   6   6        0.41        1.63      2.75 o 
  -1   6   6      117.06       95.93      6.27 o 
   0   6   6       28.47       19.42      4.58 o 
   1   6   6       20.80       33.44      7.02 o 
   2   6   6        0.51       -1.05      5.50 o 
   3   6   6        2.80        7.43      6.74 o 
   4   6   6        0.76       -3.42      7.49 o 
   5   6   6        6.23        7.94      8.12 o 
   6   6   6        4.43       -1.03     10.50 o 
  -7   7   6       54.90       37.39     17.60 o 
  -6   7   6        1.39        0.40      9.04 o 
  -5   7   6      297.82      310.20     23.84 o 
  -4   7   6       37.64       40.15      8.52 o 
  -3   7   6      339.20      362.70     19.51 o 
  -2   7   6      251.49      254.23     10.50 o 
  -1   7   6       14.22       11.38      3.75 o 
   0   7   6      155.91      129.07      9.03 o 
   1   7   6      229.83      218.13     14.82 o 
   2   7   6       28.17       24.00      7.79 o 
   3   7   6       30.02       23.40      9.56 o 
   4   7   6        1.28       -2.34      7.37 o 
   5   7   6        0.66        7.60     10.63 o 
   6   7   6       16.52       18.62     11.05 o 
  -7   8   6        5.31       11.43     21.30 o 
  -6   8   6        0.01        7.02     10.36 o 
  -5   8   6       61.19       49.72     11.11 o 
  -4   8   6        3.64        4.02      6.50 o 
  -3   8   6      385.90      349.01     19.17 o 
  -2   8   6       72.29       61.81      8.00 o 
  -1   8   6      346.48      349.77     13.21 o 
   0   8   6      112.02      102.13      9.87 o 
   1   8   6        3.93        1.99      5.01 o 
   2   8   6       33.62       24.25      8.67 o 
   3   8   6        0.12       -1.95      6.64 o 
   4   8   6        0.02        0.09      8.19 o 
   5   8   6       21.38       19.21     10.93 o 
   6   8   6       14.16       26.18     14.90 o 
  -7   9   6        8.74       14.45     10.90 o 
  -6   9   6        9.05        5.33     10.29 o 
  -5   9   6       25.38       26.71      9.77 o 
  -4   9   6       55.80       51.92      9.44 o 
  -3   9   6        5.45        5.92      6.17 o 
  -2   9   6      192.95      185.42     13.63 o 
  -1   9   6      468.54      508.28     18.92 o 
   0   9   6       25.87       19.56      5.80 o 
   1   9   6      715.65      771.58     28.52 o 
   2   9   6       68.62       64.38      9.91 o 
   3   9   6      154.04      154.11     15.93 o 
   4   9   6      111.78       93.29     12.99 o 
   5   9   6        2.04        6.93     10.83 o 
   6   9   6       56.30       68.76     19.22 o 
  -7  10   6        0.98        1.67     12.33 o 
  -6  10   6        3.75       13.47     12.64 o 
  -5  10   6        4.44       10.07     10.34 o 
  -4  10   6       28.31       26.40      8.14 o 
  -3  10   6       35.62       30.08      7.52 o 
  -2  10   6        0.07       -2.21      4.14 o 
  -1  10   6       11.45       -0.40      4.30 o 
   0  10   6       57.09       43.05      7.68 o 
   1  10   6       32.79       37.13      7.80 o 
   2  10   6      113.99      109.35     12.98 o 
   3  10   6        2.98        6.55      7.07 o 
   4  10   6      112.93      115.43     14.90 o 
   5  10   6       17.38       11.78     11.55 o 
   6  10   6       43.35       40.12     15.03 o 
  -6  11   6        1.22        6.16     10.05 o 
  -5  11   6       31.27       25.78     11.65 o 
  -4  11   6        4.47       12.36      8.63 o 
  -3  11   6       20.07       18.23      7.32 o 
  -2  11   6      102.00      117.97     13.97 o 
  -1  11   6       77.37       73.65      8.75 o 
   0  11   6      301.03      307.09     17.38 o 
   1  11   6       26.14       23.69      7.03 o 
   2  11   6      399.84      429.81     23.80 o 
   3  11   6      103.47      103.90     13.98 o 
   4  11   6      207.54      219.39     19.79 o 
   5  11   6      101.91      130.10     31.03 o 
  -6  12   6       11.39        8.49     11.61 o 
  -5  12   6       68.98       94.98     15.23 o 
  -4  12   6       51.40       45.03     11.14 o 
  -3  12   6      117.17      104.91     12.22 o 
  -2  12   6       20.51       18.17      7.80 o 
  -1  12   6       13.74       11.88      6.09 o 
   0  12   6       14.77        5.91      5.41 o 
   1  12   6        9.74       18.16      6.89 o 
   2  12   6       44.96       43.07     10.08 o 
   3  12   6        8.50       17.85      9.28 o 
   4  12   6       17.70       30.34     10.98 o 
   5  12   6        0.50        8.59     12.81 o 
  -6  13   6        9.03        9.30     11.74 o 
  -5  13   6       29.18       34.50     11.78 o 
  -4  13   6       69.23       70.64     11.78 o 
  -3  13   6        0.84        5.32      6.88 o 
  -2  13   6      335.92      316.19     34.54 o 
  -1  13   6       81.91       71.76     12.47 o 
   0  13   6      694.10      738.66     47.06 o 
   1  13   6       62.19       58.15      9.70 o 
   2  13   6      217.82      218.76     17.83 o 
   3  13   6        0.88        0.63      7.24 o 
   4  13   6        0.00        4.68      9.72 o 
   5  13   6        2.52       16.85     12.80 o 
  -6  14   6       12.66       24.09     13.91 o 
  -5  14   6        2.66       -1.15      9.95 o 
  -4  14   6       80.66       71.87     13.34 o 
  -3  14   6       75.14       88.35     12.25 o 
  -2  14   6      112.17      123.40     16.11 o 
  -1  14   6       73.12       63.78     12.94 o 
   0  14   6        0.12       -1.33      5.67 o 
   1  14   6        0.12       -7.40      5.57 o 
   2  14   6       62.74       65.41     11.71 o 
   3  14   6       19.22        5.29      9.50 o 
   4  14   6       18.45        4.33     10.09 o 
   5  14   6        3.16       -4.96     11.02 o 
  -6  15   6       11.98       12.13     10.51 o 
  -5  15   6        9.21       19.96     10.81 o 
  -4  15   6        0.09       -3.40      7.88 o 
  -3  15   6       98.63       90.71     15.15 o 
  -2  15   6      105.72      122.45     17.23 o 
  -1  15   6      273.41      294.04     23.94 o 
   0  15   6      192.26      201.73     18.44 o 
   1  15   6      190.62      193.08     14.33 o 
   2  15   6       31.97       29.48      8.51 o 
   3  15   6       56.98       49.72      9.62 o 
   4  15   6        0.68       -9.87      8.70 o 
   5  15   6       10.49       19.14     14.20 o 
  -5  16   6       36.13       47.96     11.81 o 
  -4  16   6       72.27       75.17     13.36 o 
  -3  16   6      270.41      320.10     28.09 o 
  -2  16   6       28.25       10.17      8.89 o 
  -1  16   6      146.37      155.41     19.00 o 
   0  16   6        6.45       -0.96      6.24 o 
   1  16   6       34.83       22.82      8.27 o 
   2  16   6       23.64       11.18      7.00 o 
   3  16   6      190.20      216.68     17.19 o 
   4  16   6        7.29        4.11      8.62 o 
  -5  17   6       34.56       26.28     12.00 o 
  -4  17   6       20.10       32.84     14.22 o 
  -3  17   6       41.63       31.28     11.65 o 
  -2  17   6      117.19      152.32     20.63 o 
  -1  17   6        9.30        5.69      9.71 o 
   0  17   6      161.03      185.97     22.07 o 
   1  17   6        0.98        9.38     13.80 o 
   2  17   6       48.68       42.68      8.90 o 
   3  17   6        0.30       -5.97      8.99 o 
   4  17   6        5.42        7.05     10.01 o 
  -5  18   6        0.35       -0.86     14.53 o 
  -4  18   6        0.10        1.57     13.46 o 
  -3  18   6       11.07        6.43     11.90 o 
  -2  18   6       12.14        1.71      8.98 o 
  -1  18   6      104.77       82.37     14.79 o 
   0  18   6       61.22       58.56     14.10 o 
   1  18   6      108.33      102.70     12.01 o 
   2  18   6       43.37       44.56     10.06 o 
   3  18   6       24.17       15.18     10.31 o 
   4  18   6        5.77        0.35     11.27 o 
  -4  19   6        3.39       12.60     14.70 o 
  -3  19   6        7.28        5.97     10.73 o 
  -2  19   6        1.92        4.21     11.82 o 
  -1  19   6        2.45      -12.27     12.08 o 
   0  19   6       11.54       22.26     10.92 o 
   1  19   6        1.28       -0.03      8.49 o 
   2  19   6        7.06        6.85      8.13 o 
   3  19   6        1.65       -2.91      8.91 o 
  -4  20   6        2.09       -0.31     13.37 o 
  -3  20   6      109.89      104.85     20.39 o 
  -2  20   6        5.30        9.24     11.31 o 
  -1  20   6       70.42       61.87     14.71 o 
   0  20   6        7.67        6.48      8.60 o 
   1  20   6       13.80        3.90     11.43 o 
   2  20   6        0.09        3.32      9.09 o 
   3  20   6        1.47      -11.02      9.99 o 
  -3  21   6        0.59        0.67     11.83 o 
  -2  21   6        3.68        3.94     11.50 o 
  -1  21   6        0.39        4.63     11.47 o 
   0  21   6        0.31        9.23     12.48 o 
   1  21   6        1.41      -10.75     11.79 o 
   2  21   6        0.05        5.06      9.38 o 
  -2  22   6        2.35        7.92     10.56 o 
  -1  22   6       11.20       16.47     12.73 o 
   0  22   6        3.88        5.06     13.25 o 
   1  22   6        3.87        4.04     13.41 o 
  -1  23   6        1.93        7.23     15.56 o 
   0  23   6        8.49       11.92     15.60 o 
  -7   0   7       24.13       -8.83     27.01 o 
  -3   0   7      115.31      110.88      9.67 o 
  -1   0   7      312.47      310.07     14.36 o 
   1   0   7       81.94      107.95     14.88 o 
   3   0   7      387.46      429.55     38.96 o 
   5   0   7       79.50       87.26     20.78 o 
  -7   1   7        2.07       10.27     15.24 o 
  -6   1   7        0.11        3.74     14.15 o 
  -5   1   7        4.70        3.23     13.76 o 
  -4   1   7       48.87       34.84      5.37 o 
  -3   1   7        0.20        4.17      3.24 o 
  -2   1   7      182.25      155.63      7.20 o 
  -1   1   7      332.38      337.49     11.65 o 
   0   1   7        0.27       -1.39      2.52 o 
   1   1   7      539.29      517.91     20.09 o 
   2   1   7       78.85       67.56     10.46 o 
   3   1   7        7.68        0.58      7.36 o 
   4   1   7       14.79        5.08      7.95 o 
   5   1   7       27.61       30.94     12.99 o 
   6   1   7        0.01        2.52     11.00 o 
  -7   2   7       16.55        8.66     19.44 o 
  -6   2   7       13.05       10.77     13.90 o 
  -5   2   7      216.87      258.13     18.87 o 
  -4   2   7       39.25       35.20      7.01 o 
  -3   2   7     1569.59     1589.16     22.84 o 
  -2   2   7      186.86      186.43      8.06 o 
  -1   2   7     3454.99     3845.75     36.26 o 
   0   2   7      261.96      341.25     10.66 o 
   1   2   7     1172.21     1326.97     31.74 o 
   2   2   7       14.13       15.55      6.19 o 
   3   2   7       65.41       71.73     13.27 o 
   4   2   7        0.45      -10.34      9.87 o 
   5   2   7        2.46        3.22      9.45 o 
   6   2   7        0.06       -2.50      8.70 o 
  -7   3   7       28.16       20.53     20.32 o 
  -6   3   7        3.45        5.53     15.66 o 
  -5   3   7      162.52      162.21     13.60 o 
  -4   3   7       36.47       49.49      7.53 o 
  -3   3   7      670.59      764.02     17.17 o 
  -2   3   7       53.55       54.12      4.86 o 
  -1   3   7      727.25      840.18     16.76 o 
   0   3   7        4.60       -2.15      3.45 o 
   1   3   7       75.37       80.48      9.78 o 
   2   3   7       25.20       29.40      7.68 o 
   3   3   7       28.50       11.45      7.43 o 
   4   3   7        0.79        0.36      8.83 o 
   5   3   7       15.15       10.91     11.55 o 
   6   3   7        0.18       -2.37      9.92 o 
  -7   4   7        9.77        6.32     14.57 o 
  -6   4   7       11.48       10.92     21.94 o 
  -5   4   7       11.60        7.07      7.04 o 
  -4   4   7      129.40      131.89     10.95 o 
  -3   4   7       14.04        7.47      4.79 o 
  -2   4   7      184.19      171.94      7.64 o 
  -1   4   7      167.08      182.18      8.03 o 
   0   4   7        8.20        6.23      4.19 o 
   1   4   7      154.78      163.91     13.05 o 
   2   4   7       86.10       99.37     11.73 o 
   3   4   7       26.27       33.19      9.99 o 
   4   4   7       18.18       20.39     14.54 o 
   5   4   7        0.31       -0.49     11.76 o 
   6   4   7        3.06        5.29     10.39 o 
  -7   5   7        3.07       13.80     15.15 o 
  -6   5   7        7.24       14.37     14.31 o 
  -5   5   7       10.86       12.80      7.55 o 
  -4   5   7       34.36       34.51      6.74 o 
  -3   5   7      286.52      288.75     14.57 o 
  -2   5   7      268.69      261.03      9.81 o 
  -1   5   7      476.93      469.47     13.46 o 
   0   5   7      283.34      323.93     12.90 o 
   1   5   7       11.25       14.02      9.11 o 
   2   5   7       36.56       34.34      8.85 o 
   3   5   7       17.21       11.65      8.19 o 
   4   5   7        0.18       11.51      9.22 o 
   5   5   7       10.27        9.75      9.86 o 
   6   5   7        4.44        8.94     13.48 o 
  -7   6   7       10.66        1.35     15.47 o 
  -6   6   7        1.14        1.42      9.44 o 
  -5   6   7       16.40       14.76      7.99 o 
  -4   6   7       39.59       53.82      8.87 o 
  -3   6   7      173.61      158.17     11.46 o 
  -2   6   7      233.29      219.31      8.85 o 
  -1   6   7      841.10      756.45     18.06 o 
   0   6   7      168.58      176.61      9.94 o 
   1   6   7      313.75      271.67     21.11 o 
   2   6   7        2.02        3.38      7.14 o 
   3   6   7        6.02        6.37      7.22 o 
   4   6   7       47.93       61.50     15.03 o 
   5   6   7        3.33       -2.67      8.42 o 
   6   6   7       31.02       31.60     15.57 o 
  -7   7   7       31.92       24.03     17.78 o 
  -6   7   7        1.60       -8.47      9.31 o 
  -5   7   7       68.63       59.24     11.44 o 
  -4   7   7        6.27        5.40      7.17 o 
  -3   7   7        9.58        9.59      5.64 o 
  -2   7   7        1.21        0.24      4.42 o 
  -1   7   7       16.21        4.40      3.37 o 
   0   7   7       19.32       10.05      4.43 o 
   1   7   7       21.63       25.85      7.19 o 
   2   7   7      102.94       99.81     12.27 o 
   3   7   7        2.48       -3.25      7.90 o 
   4   7   7      106.83      109.61     15.58 o 
   5   7   7        3.51       12.20     12.78 o 
   6   7   7       52.53       63.56     17.09 o 
  -7   8   7        3.50       -0.03     17.66 o 
  -6   8   7        6.14       15.49     11.42 o 
  -5   8   7        0.01        1.06      8.33 o 
  -4   8   7       25.50       28.10      7.82 o 
  -3   8   7        0.09        3.11      5.73 o 
  -2   8   7      151.09      146.24     12.19 o 
  -1   8   7       69.95       70.02      6.62 o 
   0   8   7       47.52       42.85      5.94 o 
   1   8   7      158.27      196.61     15.59 o 
   2   8   7      106.20       93.11     12.32 o 
   3   8   7       22.54       16.88      8.96 o 
   4   8   7      123.16      142.89     19.72 o 
   5   8   7        0.33        5.34     13.09 o 
   6   8   7       23.83       36.03     14.97 o 
  -7   9   7        0.11      -22.85     23.37 o 
  -6   9   7        2.66       12.47     10.00 o 
  -5   9   7       13.59       16.97     10.30 o 
  -4   9   7       11.65        5.73      7.84 o 
  -3   9   7      102.89      114.91     12.56 o 
  -2   9   7       58.06       45.14      8.10 o 
  -1   9   7       13.95       17.07      5.77 o 
   0   9   7      158.79      114.52     10.98 o 
   1   9   7      111.09       98.12     11.84 o 
   2   9   7        9.61        2.68      6.84 o 
   3   9   7       72.47       72.72     12.69 o 
   4   9   7       32.41       30.58     10.33 o 
   5   9   7        1.58       -5.26     10.93 o 
  -6  10   7        0.05       -3.88      8.92 o 
  -5  10   7        7.05        8.33      8.98 o 
  -4  10   7       43.21       43.87      9.27 o 
  -3  10   7       43.19       39.90      8.40 o 
  -2  10   7      462.90      449.92     21.65 o 
  -1  10   7      185.11      194.47     13.20 o 
   0  10   7      872.41      886.98     48.38 o 
   1  10   7      161.49      166.61     15.02 o 
   2  10   7      581.06      612.44     28.87 o 
   3  10   7       38.66       50.05     12.37 o 
   4  10   7      285.18      309.21     24.07 o 
   5  10   7       11.75       20.09     12.82 o 
  -6  11   7        8.10        4.32     10.76 o 
  -5  11   7        4.00        5.33      8.30 o 
  -4  11   7        0.06        6.90      7.82 o 
  -3  11   7       65.07       75.95     12.00 o 
  -2  11   7      119.86      119.30     11.97 o 
  -1  11   7       22.51       28.08      9.16 o 
   0  11   7      813.05      850.51     29.39 o 
   1  11   7      131.21      123.83     13.20 o 
   2  11   7     1099.29     1218.62     48.27 o 
   3  11   7      322.61      345.18     23.92 o 
   4  11   7      403.99      450.16     29.22 o 
   5  11   7      122.82      128.20     20.57 o 
  -6  12   7        0.05        2.42     11.29 o 
  -5  12   7        2.45        8.25      9.10 o 
  -4  12   7        3.55       -0.05      7.88 o 
  -3  12   7        5.91        9.02      8.39 o 
  -2  12   7       13.72        3.48      7.86 o 
  -1  12   7      139.99      109.31     16.23 o 
   0  12   7       20.48       10.12      7.02 o 
   1  12   7      336.96      327.42     20.65 o 
   2  12   7       16.21       11.67      7.96 o 
   3  12   7      123.20      107.43     14.71 o 
   4  12   7       19.42       30.64     11.05 o 
   5  12   7       18.20       10.14     13.35 o 
  -6  13   7        9.68       -3.69      9.50 o 
  -5  13   7       11.36       10.35      8.68 o 
  -4  13   7       16.18       24.70     10.62 o 
  -3  13   7       75.87       69.35     11.98 o 
  -2  13   7       12.86       10.80     11.82 o 
  -1  13   7      156.85      150.14     17.63 o 
   0  13   7        1.34       -5.77      5.64 o 
   1  13   7      106.27       96.81     12.86 o 
   2  13   7        3.90       -3.98      7.64 o 
   3  13   7        9.86       -2.38      9.08 o 
   4  13   7        5.20        2.24     10.01 o 
   5  13   7        0.38       -2.29     13.40 o 
  -6  14   7       24.01       15.70     11.52 o 
  -5  14   7       61.55       61.50     14.53 o 
  -4  14   7       32.24       42.50     11.06 o 
  -3  14   7       12.48       11.10      9.07 o 
  -2  14   7        0.31       -3.28      6.91 o 
  -1  14   7       58.22       67.81     13.57 o 
   0  14   7       84.72       74.31     13.41 o 
   1  14   7      134.05      164.60     18.80 o 
   2  14   7      134.40      125.88     14.80 o 
   3  14   7       26.25       41.02     11.54 o 
   4  14   7       60.27       82.02     15.22 o 
  -5  15   7       11.76       20.91     11.84 o 
  -4  15   7       64.30       98.91     14.81 o 
  -3  15   7      271.53      304.41     27.23 o 
  -2  15   7       74.65       60.92     13.77 o 
  -1  15   7      674.26      617.91     40.64 o 
   0  15   7        4.21       -5.31      7.26 o 
   1  15   7      350.86      340.36     22.76 o 
   2  15   7        5.66       -0.60      6.56 o 
   3  15   7       40.08       31.03     18.58 o 
   4  15   7        2.10        3.00      9.45 o 
  -5  16   7        0.49       -1.75      8.88 o 
  -4  16   7       10.07        5.15     10.02 o 
  -3  16   7       43.03       71.79     15.86 o 
  -2  16   7        0.19        6.11      9.27 o 
  -1  16   7      198.37      175.11     23.63 o 
   0  16   7        8.62       13.77     11.04 o 
   1  16   7      150.28      125.14     28.63 o 
   2  16   7        0.50        5.15      7.05 o 
   3  16   7       39.31       22.67      9.01 o 
   4  16   7        0.36        1.23      9.22 o 
  -5  17   7        1.27        7.01      9.62 o 
  -4  17   7      100.24       96.78     18.46 o 
  -3  17   7       23.69       13.29     11.05 o 
  -2  17   7      156.33      174.09     22.84 o 
  -1  17   7      113.57       88.96     17.08 o 
   0  17   7       51.95       44.62     12.28 o 
   1  17   7      127.09      104.74     12.20 o 
   2  17   7        6.10       -1.83      7.42 o 
   3  17   7       30.57       19.91      9.12 o 
   4  17   7        0.69       -0.09     10.19 o 
  -4  18   7        8.72       15.85     12.53 o 
  -3  18   7        0.08        2.72      9.35 o 
  -2  18   7        5.25       -9.61     18.05 o 
  -1  18   7       10.81       20.38     12.10 o 
   0  18   7        0.04       -9.12     15.19 o 
   1  18   7       25.17       22.88      8.86 o 
   2  18   7        0.12       -2.11      7.14 o 
   3  18   7        3.59       11.78      9.54 o 
  -4  19   7        0.38        0.90     13.55 o 
  -3  19   7       14.29        6.81     10.70 o 
  -2  19   7        5.57        6.28     13.11 o 
  -1  19   7        4.72       -0.90     11.96 o 
   0  19   7       31.27       17.55     13.48 o 
   1  19   7        0.95        2.29     11.62 o 
   2  19   7       17.62       17.94      9.75 o 
   3  19   7        4.43        0.54      9.19 o 
  -3  20   7        5.01        9.06     14.22 o 
  -2  20   7       11.16       14.72     11.56 o 
  -1  20   7        1.95       -7.08     10.46 o 
   0  20   7        3.49        7.61     13.28 o 
   1  20   7        1.28        1.40     12.53 o 
   2  20   7        0.17       -1.42      9.56 o 
  -3  21   7       25.71       29.95     14.57 o 
  -2  21   7        0.40        5.79     10.92 o 
  -1  21   7        0.79        2.92     12.22 o 
   0  21   7       15.46       13.98     10.67 o 
   1  21   7        7.27        7.32     10.94 o 
  -1  22   7        1.54        0.42     11.01 o 
   0  22   7        2.77       10.63     11.35 o 
  -6   0   8       12.41       25.97     25.97 o 
  -4   0   8       25.55       30.23      8.96 o 
  -2   0   8        0.80        6.21      4.53 o 
   0   0   8       52.02       69.50      8.44 o 
   2   0   8      158.72      146.65     18.63 o 
   4   0   8       70.74       43.63     19.22 o 
   6   0   8       21.39       16.62     14.80 o 
  -7   1   8       11.04        8.20     20.06 o 
  -6   1   8        0.00        2.37     12.03 o 
  -5   1   8       54.83       28.95     12.84 o 
  -4   1   8       35.34       29.01      6.67 o 
  -3   1   8       54.49       42.06      6.02 o 
  -2   1   8      269.73      251.34      9.71 o 
  -1   1   8        7.23       12.21      3.66 o 
   0   1   8      208.05      209.41      8.93 o 
   1   1   8        1.64        1.97      4.89 o 
   2   1   8        0.06       -1.58      5.78 o 
   3   1   8        0.69        4.93      8.02 o 
   4   1   8       13.54        5.27      8.17 o 
   5   1   8        0.23        1.92      9.18 o 
   6   1   8        3.30       -2.76     11.66 o 
  -7   2   8        7.78        3.28     17.28 o 
  -6   2   8        8.70       20.72     15.66 o 
  -5   2   8       23.11       15.81     13.21 o 
  -4   2   8       41.42       36.65      7.26 o 
  -3   2   8       20.98       18.15      4.29 o 
  -2   2   8       51.11       42.52      4.71 o 
  -1   2   8      101.87      116.22      7.11 o 
   0   2   8        1.69        2.02      2.68 o 
   1   2   8       92.89      112.07     10.71 o 
   2   2   8        0.01       -4.32      5.76 o 
   3   2   8        0.18       -0.15      8.70 o 
   4   2   8        0.17       -5.87      7.61 o 
   5   2   8        9.82       24.25     12.76 o 
   6   2   8        1.17        0.32     10.41 o 
  -7   3   8       81.22       62.45     22.76 o 
  -6   3   8        3.56        8.75     12.24 o 
  -5   3   8      382.90      349.65     48.69 o 
  -4   3   8        3.54        4.46      5.86 o 
  -3   3   8      548.03      596.65     18.25 o 
  -2   3   8        9.32        4.93      3.26 o 
  -1   3   8        6.67        9.51      3.80 o 
   0   3   8       12.75       16.95      4.39 o 
   1   3   8      258.88      250.11     16.98 o 
   2   3   8        0.52       -6.47      6.07 o 
   3   3   8      100.07       93.04     13.66 o 
   4   3   8        0.20       -0.79      9.37 o 
   5   3   8        0.30       -3.82      8.65 o 
   6   3   8        0.11        2.73     11.83 o 
  -7   4   8       24.98       28.31     17.24 o 
  -6   4   8        0.76       -9.81     15.97 o 
  -5   4   8       40.40       39.94      8.94 o 
  -4   4   8        8.18        4.36      6.14 o 
  -3   4   8       39.05       34.20      6.05 o 
  -2   4   8        1.13        0.32      3.08 o 
  -1   4   8       86.54       73.92      6.68 o 
   0   4   8       25.05       17.72      4.86 o 
   1   4   8       36.30       37.61      7.90 o 
   2   4   8        1.48        1.83      8.33 o 
   3   4   8        2.93       -5.57      7.07 o 
   4   4   8        6.56        0.03      8.44 o 
   5   4   8        6.72       15.04     10.02 o 
   6   4   8        7.16        8.58     11.00 o 
  -7   5   8       18.20        0.66     14.78 o 
  -6   5   8        7.76        3.16     16.19 o 
  -5   5   8       17.45       17.34      7.56 o 
  -4   5   8        0.08       -4.54      5.54 o 
  -3   5   8        7.67        7.54      6.00 o 
  -2   5   8       48.76       42.83      4.99 o 
  -1   5   8        8.07        1.45      3.57 o 
   0   5   8       50.65       49.64      6.21 o 
   1   5   8      110.89      121.74     12.56 o 
   2   5   8       30.36       14.36      8.44 o 
   3   5   8       90.92       75.32     12.06 o 
   4   5   8       28.83       38.19     13.68 o 
   5   5   8        4.17        1.58      8.89 o 
  -7   6   8        5.92       13.06     17.41 o 
  -6   6   8       17.95       11.73     14.47 o 
  -5   6   8        2.11       -0.52      6.66 o 
  -4   6   8       28.84       21.12      6.71 o 
  -3   6   8      308.85      299.07     22.00 o 
  -2   6   8       15.71       18.55      5.31 o 
  -1   6   8     1080.16     1113.78     21.98 o 
   0   6   8       10.61       14.90      4.98 o 
   1   6   8      279.55      289.94     18.69 o 
   2   6   8        8.26        6.73      7.49 o 
   3   6   8        4.61        0.33      8.14 o 
   4   6   8       67.32       78.99     16.43 o 
   5   6   8       10.09       18.90     11.31 o 
  -7   7   8       21.86       28.70     18.65 o 
  -6   7   8        6.54        0.10     10.19 o 
  -5   7   8      106.44      140.62     14.62 o 
  -4   7   8       35.93       39.82      7.81 o 
  -3   7   8      132.25      103.84     10.03 o 
  -2   7   8        7.61        2.94      4.32 o 
  -1   7   8        0.10       -2.66      3.52 o 
   0   7   8      454.06      437.84     27.43 o 
   1   7   8       27.28       34.86      8.28 o 
   2   7   8      675.16      736.31     32.59 o 
   3   7   8        0.33       -3.76      7.30 o 
   4   7   8      367.08      424.68     29.04 o 
   5   7   8        0.28      -10.21      9.37 o 
  -7   8   8        1.85       -8.00     14.94 o 
  -6   8   8        0.24        0.48      9.23 o 
  -5   8   8       29.59       35.17      9.56 o 
  -4   8   8        0.81       -0.40      6.06 o 
  -3   8   8      180.74      193.93     16.32 o 
  -2   8   8      111.56       94.61      9.13 o 
  -1   8   8      262.87      241.13     12.14 o 
   0   8   8      418.62      441.24     21.01 o 
   1   8   8      206.92      200.74     16.93 o 
   2   8   8      323.79      354.49     23.42 o 
   3   8   8      171.80      179.39     21.56 o 
   4   8   8      159.91      156.16     18.40 o 
   5   8   8       45.92       60.76     16.82 o 
  -6   9   8        2.79       -2.26     10.35 o 
  -5   9   8       33.22       42.87     11.50 o 
  -4   9   8       37.11       28.09      8.30 o 
  -3   9   8       78.18       75.35     10.55 o 
  -2   9   8      295.92      278.36     17.47 o 
  -1   9   8      112.47      106.71      8.58 o 
   0   9   8      491.03      515.12     23.42 o 
   1   9   8       52.89       40.58      9.44 o 
   2   9   8       85.20       80.42     13.43 o 
   3   9   8        0.13        3.23      9.45 o 
   4   9   8        1.88        0.17      9.26 o 
   5   9   8       17.07       19.55     12.35 o 
  -6  10   8        5.20        7.75     11.42 o 
  -5  10   8        0.21       -2.91      7.59 o 
  -4  10   8       75.53       83.76     12.45 o 
  -3  10   8        9.58        3.12      6.02 o 
  -2  10   8      292.55      280.74     17.56 o 
  -1  10   8        1.01       -3.85      5.83 o 
   0  10   8      283.16      299.80     18.26 o 
   1  10   8       67.80       74.29     11.40 o 
   2  10   8      134.20      157.05     19.39 o 
   3  10   8       38.48       43.98     12.51 o 
   4  10   8       45.41       49.18     12.33 o 
   5  10   8        2.07       -5.90     10.77 o 
  -6  11   8       27.72       32.24     12.98 o 
  -5  11   8        0.05        3.54      7.97 o 
  -4  11   8      109.36      111.95     13.40 o 
  -3  11   8        7.32        7.67      7.62 o 
  -2  11   8      359.11      346.04     19.92 o 
  -1  11   8      203.40      182.03     20.00 o 
   0  11   8      936.16      962.54     48.07 o 
   1  11   8      690.39      724.67     31.30 o 
   2  11   8      831.59      956.22     63.17 o 
   3  11   8      437.36      490.36     29.80 o 
   4  11   8      224.94      270.80     23.65 o 
   5  11   8       79.63       69.23     23.24 o 
  -6  12   8        9.14        4.26     11.09 o 
  -5  12   8       20.11       22.25     10.01 o 
  -4  12   8      133.88      151.46     16.33 o 
  -3  12   8      339.82      318.96     21.01 o 
  -2  12   8      633.34      738.85     51.16 o 
  -1  12   8     1237.00     1335.08     50.14 o 
   0  12   8      691.10      787.74     30.53 o 
   1  12   8      931.15      935.73     35.48 o 
   2  12   8      148.78      140.22     16.16 o 
   3  12   8      161.10      186.75     21.05 o 
   4  12   8        8.13       17.05     17.79 o 
  -6  13   8       12.34       21.59     12.24 o 
  -5  13   8      138.88      159.07     17.92 o 
  -4  13   8       45.02       50.07     11.68 o 
  -3  13   8      156.21      150.05     15.37 o 
  -2  13   8       61.32       60.63     14.90 o 
  -1  13   8        9.70        5.02      8.49 o 
   0  13   8        0.30       -3.62      9.32 o 
   1  13   8       19.22       18.60      9.05 o 
   2  13   8       48.43       50.71     12.98 o 
   3  13   8        2.24        4.59      8.90 o 
   4  13   8       36.36       41.10     14.33 o 
  -5  14   8        2.87        2.06      9.77 o 
  -4  14   8       43.57       46.68     10.58 o 
  -3  14   8       34.70       44.51     10.44 o 
  -2  14   8        2.26        1.45      9.87 o 
  -1  14   8       35.36       21.10     15.97 o 
   0  14   8       15.56       13.27     11.95 o 
   1  14   8        2.79       -3.68      7.52 o 
   2  14   8        2.30       -1.74      8.39 o 
   3  14   8        0.43       -6.57      9.97 o 
   4  14   8        0.07        1.89     12.34 o 
  -5  15   8       34.53       40.72     14.46 o 
  -4  15   8       83.67       76.06     12.56 o 
  -3  15   8       94.11       52.60     13.82 o 
  -2  15   8      213.15      185.00     21.00 o 
  -1  15   8      187.71      168.32     30.26 o 
   0  15   8       80.01       62.48     15.35 o 
   1  15   8      218.63      164.19     16.27 o 
   2  15   8        9.92       10.65      8.13 o 
   3  15   8       86.61       92.11     19.14 o 
   4  15   8        3.78       10.40     12.91 o 
  -5  16   8        5.79        2.53     10.49 o 
  -4  16   8       21.51       20.57     15.35 o 
  -3  16   8        8.88       -1.87      8.35 o 
  -2  16   8       50.67       48.68     13.47 o 
  -1  16   8       24.98       19.13     11.35 o 
   0  16   8       25.46       15.55      9.37 o 
   1  16   8       47.84       37.15      9.47 o 
   2  16   8        7.26        5.36      8.64 o 
   3  16   8       28.05       35.03     12.90 o 
  -4  17   8        0.60        2.28     11.52 o 
  -3  17   8        4.95        9.04      9.79 o 
  -2  17   8        0.03       -1.16      8.34 o 
  -1  17   8       43.03       44.87     17.79 o 
   0  17   8        3.05       -1.62      8.99 o 
   1  17   8      109.12      130.70     16.09 o 
   2  17   8        3.92        1.89      8.29 o 
   3  17   8       42.39       47.05     11.63 o 
  -4  18   8       20.47       12.24     13.35 o 
  -3  18   8       37.36       25.80     15.48 o 
  -2  18   8       48.49       47.56     13.91 o 
  -1  18   8       57.97       44.59     17.14 o 
   0  18   8       36.74       55.95     16.35 o 
   1  18   8       19.05       17.02     12.09 o 
   2  18   8       26.32       22.41      8.90 o 
   3  18   8        0.56        2.52      9.36 o 
  -3  19   8       13.54        9.71     10.61 o 
  -2  19   8        0.46       11.20     14.24 o 
  -1  19   8       23.22       21.11     11.20 o 
   0  19   8        1.77       -2.33     12.54 o 
   1  19   8       15.82       12.45     12.12 o 
   2  19   8        3.64        0.16      9.74 o 
  -3  20   8        0.02       -0.88     12.30 o 
  -2  20   8       38.57       37.64     16.10 o 
  -1  20   8        1.53       -6.57      9.36 o 
   0  20   8       69.63       91.02     19.22 o 
   1  20   8        1.68        3.03     10.73 o 
  -2  21   8        5.28        2.94     12.90 o 
  -1  21   8        0.78       -7.66     10.35 o 
   0  21   8        0.55        1.39     11.96 o 
  -7   0   9       13.28        0.00     28.57 o 
  -5   0   9       51.02       40.77     22.85 o 
  -3   0   9        6.01        6.48      5.46 o 
  -1   0   9      465.28      470.14     20.19 o 
   1   0   9     1132.10     1183.91     46.85 o 
   3   0   9      271.62      309.57     37.40 o 
   5   0   9        7.40        4.16     12.99 o 
  -7   1   9       19.81       24.23     18.25 o 
  -6   1   9        1.03       -8.14     11.76 o 
  -5   1   9       15.28        6.31     12.54 o 
  -4   1   9        3.98        1.18      6.66 o 
  -3   1   9        3.31        2.47      3.90 o 
  -2   1   9       21.29       21.94      4.74 o 
  -1   1   9       28.31       22.39      4.05 o 
   0   1   9       28.54       31.04      4.63 o 
   1   1   9       11.37        2.97      5.31 o 
   2   1   9        3.95       -2.62      6.58 o 
   3   1   9       50.81       48.45     12.68 o 
   4   1   9        1.04        5.82      9.08 o 
   5   1   9       15.11       10.78     11.13 o 
  -7   2   9       17.36       31.48     19.55 o 
  -6   2   9        1.92       -2.24     16.87 o 
  -5   2   9       22.31       21.68     12.95 o 
  -4   2   9       15.81       14.10      6.41 o 
  -3   2   9        6.53        5.20      4.75 o 
  -2   2   9      215.23      205.27      9.58 o 
  -1   2   9        2.25        3.45      3.78 o 
   0   2   9      464.53      473.10     16.13 o 
   1   2   9       13.94        9.36      5.75 o 
   2   2   9      195.53      210.75     17.49 o 
   3   2   9        0.25        1.34     11.43 o 
   4   2   9       15.55       25.19     11.73 o 
   5   2   9       11.64       20.65     12.67 o 
  -7   3   9       13.28       18.99     17.07 o 
  -6   3   9       19.34       14.01     16.34 o 
  -5   3   9       13.95       14.16     20.00 o 
  -4   3   9        2.44        0.02      5.81 o 
  -3   3   9       13.34        5.71      5.11 o 
  -2   3   9       63.65       70.78      6.25 o 
  -1   3   9      368.58      343.89     12.44 o 
   0   3   9      105.06      113.25      8.69 o 
   1   3   9      241.64      226.96     17.29 o 
   2   3   9       15.55       10.31      6.76 o 
   3   3   9        3.97       -1.04      6.63 o 
   4   3   9       14.40        7.17      9.40 o 
   5   3   9        1.58       15.86     13.19 o 
  -7   4   9        0.02        4.75     18.19 o 
  -6   4   9       10.73        9.95     12.66 o 
  -5   4   9        2.36       -4.15      7.75 o 
  -4   4   9       61.41       50.65      8.86 o 
  -3   4   9       44.21       27.40      6.84 o 
  -2   4   9       52.45       36.64      5.31 o 
  -1   4   9       14.22       15.68      5.57 o 
   0   4   9        1.24        1.67      4.45 o 
   1   4   9       88.69       88.31     11.65 o 
   2   4   9        1.15       -0.27      7.82 o 
   3   4   9      118.40      132.05     16.16 o 
   4   4   9        1.44        3.55     10.36 o 
   5   4   9       29.18       23.50     13.86 o 
  -7   5   9        5.98       16.49     16.34 o 
  -6   5   9        7.13       -1.89     12.02 o 
  -5   5   9       50.67       33.35     11.27 o 
  -4   5   9       79.27       74.39     10.27 o 
  -3   5   9      193.98      211.36     14.42 o 
  -2   5   9      163.40      165.48     10.75 o 
  -1   5   9      217.71      206.11     10.41 o 
   0   5   9        3.64       -3.15      6.19 o 
   1   5   9      102.77       77.96     11.76 o 
   2   5   9       56.64       47.80     10.85 o 
   3   5   9       25.15       21.58      9.07 o 
   4   5   9       61.48       76.63     19.48 o 
   5   5   9        3.63        8.07     12.47 o 
  -7   6   9        0.46       15.69     18.15 o 
  -6   6   9       15.25       22.33     15.97 o 
  -5   6   9        0.42       -8.34      6.64 o 
  -4   6   9      118.91      118.92     11.97 o 
  -3   6   9       37.03       24.54      7.03 o 
  -2   6   9      652.99      657.60     22.56 o 
  -1   6   9      136.02      129.49      8.53 o 
   0   6   9     1531.97     1709.33     41.51 o 
   1   6   9      113.48      102.73     12.27 o 
   2   6   9      969.20     1216.96     42.77 o 
   3   6   9      101.81       89.77     13.81 o 
   4   6   9      199.79      231.49     36.49 o 
   5   6   9       56.54       70.53     17.13 o 
  -6   7   9        3.70       11.91     15.07 o 
  -5   7   9        1.41        0.60      7.22 o 
  -4   7   9       56.05       64.85      9.68 o 
  -3   7   9        0.07       -7.20      4.80 o 
  -2   7   9      277.65      273.19     15.26 o 
  -1   7   9       37.59       30.69      5.51 o 
   0   7   9      729.98      739.71     28.02 o 
   1   7   9        9.03       12.24      9.23 o 
   2   7   9      797.81      979.86     38.87 o 
   3   7   9        4.86        4.29      8.71 o 
   4   7   9      297.03      340.28     29.03 o 
   5   7   9        0.68        7.97     12.58 o 
  -6   8   9        0.80       -4.96      9.03 o 
  -5   8   9       25.10       30.66      8.93 o 
  -4   8   9       33.26       19.38      7.81 o 
  -3   8   9       53.12       50.55      8.23 o 
  -2   8   9      245.26      222.75     14.21 o 
  -1   8   9       19.91       10.02      5.41 o 
   0   8   9      388.46      377.76     20.55 o 
   1   8   9       25.20       24.74      8.97 o 
   2   8   9       93.97      105.49     14.37 o 
   3   8   9       68.64       81.73     16.45 o 
   4   8   9        0.05        6.47      9.83 o 
   5   8   9       44.94       60.67     18.34 o 
  -6   9   9        0.16        4.47      8.99 o 
  -5   9   9       12.08       10.99      7.78 o 
  -4   9   9        1.01        2.29      6.60 o 
  -3   9   9       24.10       16.65      6.90 o 
  -2   9   9        0.04       -4.86      5.88 o 
  -1   9   9       85.93       83.06     13.79 o 
   0   9   9       18.43       11.57      7.42 o 
   1   9   9      113.53      114.99     14.67 o 
   2   9   9      111.57      122.62     17.07 o 
   3   9   9       18.25       17.82     10.48 o 
   4   9   9       36.99       44.71     14.31 o 
   5   9   9        0.13        6.30     11.48 o 
  -6  10   9       12.43       20.55     10.36 o 
  -5  10   9       28.11       20.34      9.40 o 
  -4  10   9       34.18       24.88      8.25 o 
  -3  10   9       32.31       36.05      8.47 o 
  -2  10   9        0.01        3.60      5.46 o 
  -1  10   9       14.92        8.61      8.41 o 
   0  10   9      123.37      143.15     14.70 o 
   1  10   9      204.47      192.53     18.40 o 
   2  10   9       70.12       68.52     12.76 o 
   3  10   9      138.39      143.09     18.45 o 
   4  10   9        2.89        2.11      8.85 o 
  -6  11   9       34.63       25.76     10.81 o 
  -5  11   9        0.06       12.96     11.35 o 
  -4  11   9      232.05      271.11     21.09 o 
  -3  11   9        8.31       17.08      8.72 o 
  -2  11   9      580.07      608.74     31.60 o 
  -1  11   9        8.67        7.82      8.95 o 
   0  11   9      587.34      607.42     28.04 o 
   1  11   9       12.19       21.29     10.34 o 
   2  11   9      192.93      234.54     32.26 o 
   3  11   9       25.27       39.79     12.08 o 
   4  11   9       33.44       41.80     12.98 o 
  -6  12   9       70.12       69.35     14.71 o 
  -5  12   9       98.25      102.89     15.52 o 
  -4  12   9      431.28      464.61     27.39 o 
  -3  12   9      563.78      617.44     66.14 o 
  -2  12   9     1193.73     1327.78     51.70 o 
  -1  12   9     1348.17     1494.53    114.66 o 
   0  12   9     1036.34     1103.19     48.67 o 
   1  12   9      842.24      894.46     42.78 o 
   2  12   9      313.77      353.12     25.35 o 
   3  12   9      165.31      175.23     20.70 o 
   4  12   9       47.44       38.71     12.25 o 
  -5  13   9       53.73       43.90     12.23 o 
  -4  13   9       26.43       32.80     11.95 o 
  -3  13   9       53.77       71.62     11.73 o 
  -2  13   9        3.24        3.75      9.67 o 
  -1  13   9        3.24        6.83     11.67 o 
   0  13   9        0.45        2.91      8.54 o 
   1  13   9        0.59       11.27     20.65 o 
   2  13   9        3.23        4.06      8.90 o 
   3  13   9        0.77       -1.10      9.64 o 
   4  13   9        6.06       16.76     11.29 o 
  -5  14   9      189.22      233.41     22.32 o 
  -4  14   9        4.89        8.06      8.45 o 
  -3  14   9      437.08      411.15     43.37 o 
  -2  14   9        0.63        1.45      8.42 o 
  -1  14   9      231.11      233.11     24.00 o 
   0  14   9        8.84        7.34     10.73 o 
   1  14   9        7.87        5.13      9.08 o 
   2  14   9        5.23       11.17     10.84 o 
   3  14   9        1.76       -4.97      9.50 o 
   4  14   9        0.61        0.05     10.70 o 
  -5  15   9        4.33        8.94     11.71 o 
  -4  15   9        1.46        1.80      8.05 o 
  -3  15   9       95.21      124.89     20.53 o 
  -2  15   9        6.98        8.41     10.27 o 
  -1  15   9      146.35      135.59     19.90 o 
   0  15   9        6.79       -3.83      8.91 o 
   1  15   9       33.18       14.22     12.86 o 
   2  15   9        0.34        3.33     10.65 o 
   3  15   9        1.33        9.08     10.42 o 
  -4  16   9       30.16       27.36     11.90 o 
  -3  16   9        4.86       -5.70     12.31 o 
  -2  16   9       14.80        9.44     11.08 o 
  -1  16   9        5.67        2.58     10.74 o 
   0  16   9       25.07       27.58     11.34 o 
   1  16   9        2.40        2.80     10.59 o 
   2  16   9       12.63       13.94     11.60 o 
   3  16   9        0.12        6.52     10.55 o 
  -4  17   9        1.84       -2.75     12.86 o 
  -3  17   9       92.28      119.52     20.52 o 
  -2  17   9       10.20       18.13     10.63 o 
  -1  17   9       59.88       97.01     18.24 o 
   0  17   9        1.02       20.76     13.60 o 
   1  17   9        1.74       -1.02      9.32 o 
   2  17   9        3.11        7.95     10.34 o 
  -3  18   9        0.06        1.24     10.13 o 
  -2  18   9       19.91       11.69     11.75 o 
  -1  18   9        9.43       -5.56     12.04 o 
   0  18   9        1.14      -10.00     16.49 o 
   1  18   9        7.09        9.68     19.74 o 
   2  18   9        0.87        6.74     11.98 o 
  -3  19   9        1.43        9.53     13.45 o 
  -2  19   9        0.01       -6.37     11.28 o 
  -1  19   9        0.04        7.03     14.16 o 
   0  19   9        7.75       15.64     11.08 o 
   1  19   9        1.34        6.68     11.15 o 
  -2  20   9        2.32        7.88     14.54 o 
  -1  20   9        1.56        5.19     10.13 o 
   0  20   9        3.12        2.25     10.92 o 
  -6   0  10       12.02        1.56     22.85 o 
  -4   0  10       31.73       38.44     18.18 o 
  -2   0  10        5.13        2.59      6.12 o 
   0   0  10        0.72        0.57      5.37 o 
   2   0  10        3.97       -2.60     10.39 o 
   4   0  10        8.08       19.22     20.00 o 
  -7   1  10        1.27       10.41     18.64 o 
  -6   1  10       19.32        7.35     14.28 o 
  -5   1  10       62.51       71.25     19.14 o 
  -4   1  10       42.91       43.80     13.38 o 
  -3   1  10      260.00      270.64     13.50 o 
  -2   1  10       29.00       24.10      4.99 o 
  -1   1  10       69.34       66.39      6.52 o 
   0   1  10        4.39        3.87      5.31 o 
   1   1  10       58.96       51.86      9.07 o 
   2   1  10       76.49       70.86     12.44 o 
   3   1  10       69.89       45.64     12.90 o 
   4   1  10       47.63       44.81     13.12 o 
   5   1  10       11.17       13.84     12.22 o 
  -6   2  10       17.31       12.68     15.83 o 
  -5   2  10        3.14        0.23     10.10 o 
  -4   2  10       63.57       66.20     11.55 o 
  -3   2  10       47.05       32.25      7.19 o 
  -2   2  10       20.43       17.53      4.30 o 
  -1   2  10      293.50      301.77     12.41 o 
   0   2  10       12.81       13.38      5.18 o 
   1   2  10       99.35       99.80     11.42 o 
   2   2  10        1.85        1.42      7.84 o 
   3   2  10        0.39       -0.49      8.47 o 
   4   2  10        4.20        2.78     10.54 o 
   5   2  10        0.17       -0.88     10.62 o 
  -6   3  10        9.12        8.71     20.13 o 
  -5   3  10      127.56      120.01     22.07 o 
  -4   3  10        0.05       -1.60      6.81 o 
  -3   3  10      165.42      159.95     11.99 o 
  -2   3  10       40.17       32.82      6.27 o 
  -1   3  10       69.26       52.49      6.26 o 
   0   3  10       12.99        4.88      5.67 o 
   1   3  10       33.86       16.75      9.00 o 
   2   3  10       11.15        7.17     10.05 o 
   3   3  10       33.69       40.46     13.08 o 
   4   3  10       16.60        3.78     11.43 o 
   5   3  10       13.47       15.36     12.29 o 
  -6   4  10       24.65       23.61     19.26 o 
  -5   4  10       24.80       26.26     14.91 o 
  -4   4  10       48.41       55.07     10.09 o 
  -3   4  10        0.49        3.41      6.04 o 
  -2   4  10       14.44       11.56      6.30 o 
  -1   4  10        2.32        2.19      4.10 o 
   0   4  10       20.35       14.70      7.01 o 
   1   4  10        6.18       -2.62      9.31 o 
   2   4  10       52.57       38.36     11.06 o 
   3   4  10        5.79        0.25      8.83 o 
   4   4  10       16.65       23.85     11.96 o 
   5   4  10        0.19        6.92     11.76 o 
  -6   5  10       33.24       24.34     17.78 o 
  -5   5  10       25.75       21.79     11.81 o 
  -4   5  10      156.49      140.67     13.48 o 
  -3   5  10      135.28      116.27     11.09 o 
  -2   5  10      289.89      272.91     13.82 o 
  -1   5  10      456.17      429.20     15.75 o 
   0   5  10      226.98      225.14     16.63 o 
   1   5  10      368.52      330.57     21.60 o 
   2   5  10      123.42      142.42     17.33 o 
   3   5  10       49.22       47.54     11.52 o 
   4   5  10       30.72       34.61     14.93 o 
   5   5  10        0.15        6.90     11.08 o 
  -6   6  10       15.40       13.92     18.63 o 
  -5   6  10        0.39        4.84      8.00 o 
  -4   6  10      246.33      265.09     17.60 o 
  -3   6  10       13.91       11.35      5.86 o 
  -2   6  10     1371.12     1413.88     33.90 o 
  -1   6  10        1.46        8.49      5.33 o 
   0   6  10     2290.41     2687.40     56.11 o 
   1   6  10      110.16      109.33     13.70 o 
   2   6  10     1182.41     1397.55     46.96 o 
   3   6  10       95.53      109.17     15.10 o 
   4   6  10      231.62      266.83     28.00 o 
  -6   7  10       35.90       11.71     17.71 o 
  -5   7  10        2.27       -2.76      7.44 o 
  -4   7  10      222.13      244.58     16.61 o 
  -3   7  10        2.15        1.89      6.07 o 
  -2   7  10      505.91      507.46     21.23 o 
  -1   7  10       14.69       12.23      6.33 o 
   0   7  10      280.84      267.99     21.17 o 
   1   7  10        0.52        4.32      7.92 o 
   2   7  10       79.09       61.88     11.74 o 
   3   7  10        0.25        1.53      8.65 o 
   4   7  10       27.80       23.74     12.58 o 
  -6   8  10        6.98       23.16     16.48 o 
  -5   8  10        3.78        1.10      8.55 o 
  -4   8  10       26.18       19.95      7.64 o 
  -3   8  10        3.04        3.31      6.68 o 
  -2   8  10       38.22       41.33      7.95 o 
  -1   8  10       26.96       21.15      9.42 o 
   0   8  10        0.19        0.36      7.95 o 
   1   8  10        0.55       -2.67      7.02 o 
   2   8  10       38.09       38.67     11.54 o 
   3   8  10       15.50       16.76     12.08 o 
   4   8  10       26.50       27.06     13.30 o 
  -6   9  10        4.55       18.51     12.05 o 
  -5   9  10        0.05       -1.65      8.26 o 
  -4   9  10        3.55       -1.40      7.27 o 
  -3   9  10        4.52        1.42      6.93 o 
  -2   9  10        0.14       -1.46      6.20 o 
  -1   9  10        5.96        1.51      8.64 o 
   0   9  10        5.76       -0.21      6.70 o 
   1   9  10       16.54        4.60     10.12 o 
   2   9  10       36.58       27.66     11.11 o 
   3   9  10        2.04        5.81     15.34 o 
   4   9  10       50.41       50.12     18.44 o 
  -6  10  10        5.57       14.96     12.14 o 
  -5  10  10       37.26       49.64     11.05 o 
  -4  10  10        0.19       -3.16      7.25 o 
  -3  10  10       55.90       56.43      9.37 o 
  -2  10  10       68.38       69.58     11.52 o 
  -1  10  10       15.39       16.54     11.30 o 
   0  10  10      192.26      234.08     17.84 o 
   1  10  10        5.17       -0.44      8.92 o 
   2  10  10       72.31       77.95     14.41 o 
   3  10  10       10.65       12.95      9.87 o 
   4  10  10        7.55       13.40     14.30 o 
  -5  11  10        4.83       17.57      9.53 o 
  -4  11  10       52.18       51.32     10.68 o 
  -3  11  10       15.68       12.88      6.67 o 
  -2  11  10      107.29      109.45     19.09 o 
  -1  11  10       79.03       63.99     14.64 o 
   0  11  10      176.82      203.47     22.89 o 
   1  11  10      104.30      138.03     20.77 o 
   2  11  10       54.50       74.04     15.14 o 
   3  11  10       32.80       35.78     12.58 o 
   4  11  10        2.53       -2.79      9.76 o 
  -5  12  10       11.34        6.58      9.81 o 
  -4  12  10      275.74      311.56     20.47 o 
  -3  12  10      126.77      141.90     13.62 o 
  -2  12  10      415.03      443.15     31.63 o 
  -1  12  10      181.34      167.80     26.75 o 
   0  12  10      163.00      131.31     18.88 o 
   1  12  10       26.81       17.04      8.42 o 
   2  12  10       18.36       21.69     10.23 o 
   3  12  10        0.67        7.00      9.71 o 
  -5  13  10       94.36       85.64     13.23 o 
  -4  13  10      175.36      217.08     18.35 o 
  -3  13  10      151.57      134.75     14.94 o 
  -2  13  10      260.93      273.74     26.25 o 
  -1  13  10       57.29       57.36     13.47 o 
   0  13  10      154.89      155.18     21.21 o 
   1  13  10        5.90        8.68      9.67 o 
   2  13  10       21.07       22.16     10.85 o 
   3  13  10        0.01       -1.87     12.35 o 
  -5  14  10       24.53       26.77     11.45 o 
  -4  14  10        1.18       -7.51      7.62 o 
  -3  14  10       32.74       41.52     13.94 o 
  -2  14  10       16.73       20.91     15.06 o 
  -1  14  10       53.16       35.50     12.16 o 
   0  14  10       17.04       30.09     12.66 o 
   1  14  10       30.56       30.61     12.14 o 
   2  14  10        0.21        8.05     10.09 o 
   3  14  10        5.75        6.96     12.19 o 
  -4  15  10       11.36        4.70      9.39 o 
  -3  15  10        1.97        7.41     11.35 o 
  -2  15  10        0.00        7.27      9.84 o 
  -1  15  10        1.23       -2.17     10.07 o 
   0  15  10        6.57       11.12     10.52 o 
   1  15  10        3.20        6.31     11.90 o 
   2  15  10        0.35        6.55      9.40 o 
   3  15  10        0.24        2.10     10.89 o 
  -4  16  10        0.01       -2.50     11.28 o 
  -3  16  10       10.92       14.93     12.48 o 
  -2  16  10        0.21        4.39     13.38 o 
  -1  16  10       75.85       85.47     16.33 o 
   0  16  10        0.29        1.87     10.82 o 
   1  16  10       47.76       40.04     14.73 o 
   2  16  10        6.21        3.26      9.34 o 
  -3  17  10        3.92        9.37     11.27 o 
  -2  17  10        0.40        0.04     10.87 o 
  -1  17  10        0.24        3.94     10.04 o 
   0  17  10       32.03       24.60     14.21 o 
   1  17  10        1.86       -3.67     12.47 o 
   2  17  10       33.11       49.90     18.76 o 
  -3  18  10        3.89       -2.50     12.35 o 
  -2  18  10        0.00       -2.39     11.23 o 
  -1  18  10        0.10       16.32     12.08 o 
   0  18  10        0.91       -3.21     13.60 o 
   1  18  10        1.17       -2.46     10.96 o 
  -2  19  10        8.20        9.56     15.69 o 
  -1  19  10       16.87        9.37     12.25 o 
   0  19  10        0.47       -1.93     14.12 o 
  -5   0  11        2.84       15.58     16.88 o 
  -3   0  11        0.02        3.18     10.08 o 
  -1   0  11        1.00        1.01      5.61 o 
   1   0  11        5.60        9.27      9.68 o 
   3   0  11        6.20       -3.64     16.62 o 
  -6   1  11        5.22       10.01     16.28 o 
  -5   1  11        0.41       -1.72     10.45 o 
  -4   1  11       33.41       35.13     12.48 o 
  -3   1  11       10.27        7.01      6.26 o 
  -2   1  11      120.37      113.59      8.45 o 
  -1   1  11       18.19       16.90      5.11 o 
   0   1  11      124.73      125.62     12.76 o 
   1   1  11        3.77        0.14      7.63 o 
   2   1  11       15.82        3.47      8.19 o 
   3   1  11        0.24       -4.92      9.28 o 
   4   1  11        0.82       -0.09     12.16 o 
  -6   2  11        0.08       13.24     14.23 o 
  -5   2  11       14.90        9.61     18.83 o 
  -4   2  11        2.31       -7.07      7.99 o 
  -3   2  11       21.49       15.37      6.57 o 
  -2   2  11       48.16       36.17      5.86 o 
  -1   2  11       43.24       27.69      5.88 o 
   0   2  11       46.28       32.02      7.32 o 
   1   2  11       76.18       62.32     12.80 o 
   2   2  11        1.77       -5.76      7.61 o 
   3   2  11       64.05       60.98     20.39 o 
   4   2  11        0.05        2.33     10.28 o 
  -6   3  11       19.27       30.06     16.48 o 
  -5   3  11        3.42       11.50     11.98 o 
  -4   3  11       51.46       51.01     11.61 o 
  -3   3  11       96.40       97.24     10.78 o 
  -2   3  11       92.73       93.32      9.93 o 
  -1   3  11      121.93      117.52      8.82 o 
   0   3  11       34.62       35.92      8.46 o 
   1   3  11        0.89       -2.02      6.87 o 
   2   3  11        7.06       -3.57      8.91 o 
   3   3  11       13.74       22.19     12.97 o 
   4   3  11       34.53       25.02     13.28 o 
  -6   4  11        4.67       25.61     16.11 o 
  -5   4  11      122.99      118.94     21.64 o 
  -4   4  11        2.70        8.79      9.81 o 
  -3   4  11      185.63      174.96     13.64 o 
  -2   4  11        0.25        5.31      5.25 o 
  -1   4  11        4.96        1.38      5.44 o 
   0   4  11        0.73       -5.26      8.22 o 
   1   4  11       36.35       34.94     10.89 o 
   2   4  11        0.09       -5.04      9.13 o 
   3   4  11       12.98        3.61     10.10 o 
   4   4  11        4.49        6.27     10.90 o 
  -6   5  11      162.58      191.25     36.49 o 
  -5   5  11        5.94       10.75     13.21 o 
  -4   5  11      763.14      868.72     34.75 o 
  -3   5  11       69.18       73.35     10.40 o 
  -2   5  11     1258.88     1350.03     34.60 o 
  -1   5  11      204.54      208.08     13.31 o 
   0   5  11      515.96      562.11     31.67 o 
   1   5  11      175.36      188.85     18.33 o 
   2   5  11       63.82       83.94     14.73 o 
   3   5  11       65.97       63.07     12.90 o 
   4   5  11        8.98        5.93     12.28 o 
  -6   6  11      106.94      105.85     22.57 o 
  -5   6  11        2.02       12.73     16.56 o 
  -4   6  11      461.10      522.16     29.05 o 
  -3   6  11       19.15       20.87      7.34 o 
  -2   6  11     1050.79     1091.58     34.90 o 
  -1   6  11       86.96       64.57     14.27 o 
   0   6  11      911.87     1027.88     64.51 o 
   1   6  11       73.68       79.12     13.07 o 
   2   6  11      227.60      290.01     24.28 o 
   3   6  11        9.60       10.28     10.17 o 
   4   6  11       25.66       19.59     13.22 o 
  -6   7  11        7.44        8.36     21.43 o 
  -5   7  11        2.17        1.59     10.14 o 
  -4   7  11       12.08        8.05      7.13 o 
  -3   7  11       25.54       28.53      8.41 o 
  -2   7  11        1.36       -8.17      6.68 o 
  -1   7  11       30.15       18.79      9.55 o 
   0   7  11        0.23        3.81      7.54 o 
   1   7  11        0.90       -1.36      6.71 o 
   2   7  11        2.17        0.83      8.88 o 
   3   7  11       17.06       14.84     10.66 o 
   4   7  11        0.51        0.91     14.84 o 
  -6   8  11        3.59        5.04     15.57 o 
  -5   8  11       20.24       14.49      8.40 o 
  -4   8  11        1.39       -3.61      7.17 o 
  -3   8  11      103.27       96.27     11.42 o 
  -2   8  11       30.59       28.52     13.64 o 
  -1   8  11      166.37      154.01     19.40 o 
   0   8  11      256.93      308.93     21.02 o 
   1   8  11       44.21       45.32     12.02 o 
   2   8  11      311.17      348.66     27.64 o 
   3   8  11        0.00        2.15     10.06 o 
   4   8  11       97.60      113.07     17.98 o 
  -5   9  11        3.39       -0.54      9.50 o 
  -4   9  11       10.41       14.76      8.21 o 
  -3   9  11       39.41       32.64      8.16 o 
  -2   9  11       29.21       17.19      8.15 o 
  -1   9  11      133.27      121.46     19.09 o 
   0   9  11       61.79       36.62      9.63 o 
   1   9  11       87.79       90.93     14.22 o 
   2   9  11       20.51       21.33     12.30 o 
   3   9  11       18.62       20.97     12.54 o 
   4   9  11        0.36        5.37     11.44 o 
  -5  10  11       62.62       63.20     11.80 o 
  -4  10  11        5.26       -3.07      7.48 o 
  -3  10  11      138.18      121.12     13.11 o 
  -2  10  11        2.03        6.92      6.93 o 
  -1  10  11       45.75       44.83     12.60 o 
   0  10  11        0.00       10.05     11.28 o 
   1  10  11        0.67        0.17      8.01 o 
   2  10  11        0.01       -2.52     10.52 o 
   3  10  11       10.17       16.82     11.89 o 
  -5  11  11        0.00       -2.09      9.92 o 
  -4  11  11        2.12        3.53      8.56 o 
  -3  11  11       21.14       20.17      9.34 o 
  -2  11  11        0.19       -6.52     10.52 o 
  -1  11  11       39.43       21.90     10.69 o 
   0  11  11        0.84        5.82     10.25 o 
   1  11  11       14.32        4.17     10.97 o 
   2  11  11        1.97       -4.48      8.30 o 
   3  11  11        6.52       11.51     11.47 o 
  -5  12  11       40.37       35.09     11.48 o 
  -4  12  11      132.08      128.39     14.60 o 
  -3  12  11       91.82       95.31     14.47 o 
  -2  12  11       22.79       10.40     11.47 o 
  -1  12  11       37.03       32.58     11.53 o 
   0  12  11       30.21       44.74     14.89 o 
   1  12  11        0.81       -1.21      7.40 o 
   2  12  11       24.51       28.80     13.42 o 
   3  12  11       13.10        7.89     24.41 o 
  -4  13  11       32.38       19.60     10.33 o 
  -3  13  11       20.61       18.19      9.06 o 
  -2  13  11        1.58       -7.27      8.61 o 
  -1  13  11        0.15       -4.80      8.45 o 
   0  13  11        0.02       -5.91     11.20 o 
   1  13  11        0.39      -11.20     11.42 o 
   2  13  11        5.35        4.21     13.61 o 
   3  13  11        0.00        3.37     11.58 o 
  -4  14  11       33.03       20.04      9.30 o 
  -3  14  11        8.96        2.92     13.76 o 
  -2  14  11       31.05       16.95     12.30 o 
  -1  14  11        3.70        8.47     10.11 o 
   0  14  11       14.83        5.95     11.20 o 
   1  14  11        7.04        9.99     11.24 o 
   2  14  11        2.70        7.88     10.89 o 
  -4  15  11        0.07        2.22      8.95 o 
  -3  15  11        7.49       16.45     14.41 o 
  -2  15  11        2.23        6.56     11.78 o 
  -1  15  11        5.41        0.06     10.48 o 
   0  15  11        2.44       -0.07     10.99 o 
   1  15  11        3.63        5.52     11.05 o 
   2  15  11        0.01        1.38     12.42 o 
  -3  16  11        2.14       -1.21     11.48 o 
  -2  16  11        1.84       -2.33     11.05 o 
  -1  16  11        6.71       -0.15     10.43 o 
   0  16  11        0.01       -1.54     12.53 o 
   1  16  11        3.05       -0.71     14.70 o 
  -2  17  11        6.73       19.61     13.35 o 
  -1  17  11       12.07        4.01     12.39 o 
   0  17  11       12.44       28.68     16.83 o 
  -1  18  11        0.57        3.86     13.21 o 
  -6   0  12       17.08       32.46     30.39 o 
  -4   0  12        6.66        3.90     14.02 o 
  -2   0  12      128.87      135.95     13.64 o 
   0   0  12      536.49      658.06     39.89 o 
   2   0  12      199.80      294.50     39.22 o 
   4   0  12        8.28        5.97     21.04 o 
  -6   1  12        3.63        9.11     15.95 o 
  -5   1  12        8.59       18.57     14.10 o 
  -4   1  12        5.84       -7.51     13.03 o 
  -3   1  12        0.22        0.55      7.11 o 
  -2   1  12        5.62        9.11      5.53 o 
  -1   1  12       26.37       23.53      6.05 o 
   0   1  12        2.33        1.48      6.02 o 
   1   1  12       14.49       19.05      8.09 o 
   2   1  12       17.03       13.09      9.68 o 
   3   1  12        0.47        8.21     10.95 o 
   4   1  12        3.39       -4.18     14.59 o 
  -6   2  12        4.45        2.70     16.04 o 
  -5   2  12       12.65        8.46     14.29 o 
  -4   2  12       14.72        5.86      9.46 o 
  -3   2  12       15.15       16.88      9.35 o 
  -2   2  12       11.19        1.65      6.19 o 
  -1   2  12       68.72       80.83      9.12 o 
   0   2  12        9.49       12.63      8.57 o 
   1   2  12       27.24       18.54     11.28 o 
   2   2  12        6.56       10.02     10.36 o 
   3   2  12        7.52       -0.03     10.17 o 
   4   2  12        0.66       -3.62     11.64 o 
  -6   3  12        1.75      -22.77     17.03 o 
  -5   3  12       23.16       36.85     16.41 o 
  -4   3  12        2.99       19.67     14.11 o 
  -3   3  12      116.73       98.35     11.80 o 
  -2   3  12        9.34        6.84      6.36 o 
  -1   3  12      209.29      197.97     12.77 o 
   0   3  12       10.78       12.88      7.70 o 
   1   3  12      145.86      125.65     15.53 o 
   2   3  12       58.59       42.07     12.35 o 
   3   3  12       27.30       11.03     13.29 o 
   4   3  12       26.54       23.12     15.72 o 
  -6   4  12       37.88       39.51     21.03 o 
  -5   4  12       41.37       36.09     15.71 o 
  -4   4  12      102.89      107.08     14.74 o 
  -3   4  12       91.98       74.50     10.16 o 
  -2   4  12      239.52      245.13     15.80 o 
  -1   4  12       98.34       85.15      9.32 o 
   0   4  12      332.24      358.14     22.92 o 
   1   4  12       24.99       22.20     10.75 o 
   2   4  12      179.17      192.56     20.07 o 
   3   4  12        1.05        4.49     12.03 o 
   4   4  12       41.51       47.24     18.44 o 
  -5   5  12        0.21        8.63     15.70 o 
  -4   5  12      278.52      272.01     24.46 o 
  -3   5  12        9.96       17.59      8.04 o 
  -2   5  12      310.88      315.61     20.81 o 
  -1   5  12       60.75       47.20     10.26 o 
   0   5  12       90.10       74.30     12.21 o 
   1   5  12       52.37       43.37     12.05 o 
   2   5  12        3.05        5.28      9.16 o 
   3   5  12        7.73        9.22     11.42 o 
  -5   6  12        3.75       12.03     13.33 o 
  -4   6  12       57.34       59.95      9.82 o 
  -3   6  12        0.26        3.21      6.68 o 
  -2   6  12       52.28       53.38     10.75 o 
  -1   6  12       11.26       15.30     15.32 o 
   0   6  12       24.06       11.39      9.02 o 
   1   6  12       15.47       11.55     10.80 o 
   2   6  12        2.14        7.41      8.73 o 
   3   6  12        2.22       -1.34     11.10 o 
  -5   7  12        1.01        0.87     16.23 o 
  -4   7  12        0.03       -2.40      7.88 o 
  -3   7  12        0.33        3.05      7.61 o 
  -2   7  12      100.75       87.73     12.81 o 
  -1   7  12        4.73        7.30      9.48 o 
   0   7  12      139.86      156.90     16.12 o 
   1   7  12       22.38       13.55     10.36 o 
   2   7  12       21.65       23.52     11.10 o 
   3   7  12       28.77       34.22     12.48 o 
  -5   8  12       10.83       11.05     11.60 o 
  -4   8  12       65.06       82.41     11.85 o 
  -3   8  12       13.61       10.18      6.87 o 
  -2   8  12      103.37      107.19     13.29 o 
  -1   8  12       32.84       28.87     11.14 o 
   0   8  12       22.49       14.69      8.41 o 
   1   8  12       30.36       26.20     11.08 o 
   2   8  12        3.02        5.93     10.54 o 
   3   8  12        2.27        7.01     12.21 o 
  -5   9  12        0.55        6.24     11.25 o 
  -4   9  12       32.81       50.45     10.43 o 
  -3   9  12        5.87        8.35      8.63 o 
  -2   9  12       81.47       80.79     13.11 o 
  -1   9  12       27.15       33.86     12.94 o 
   0   9  12       65.55       55.03     17.03 o 
   1   9  12        0.93       -4.57      8.31 o 
   2   9  12       15.67        2.95     11.20 o 
   3   9  12        6.01        8.62     10.94 o 
  -5  10  12        0.00        0.08      9.20 o 
  -4  10  12        0.72       -1.17      7.41 o 
  -3  10  12        8.05        3.47     10.24 o 
  -2  10  12        5.27       13.20     10.18 o 
  -1  10  12       37.60       46.09     14.59 o 
   0  10  12       60.80       70.36     17.17 o 
   1  10  12       31.37       24.38     11.07 o 
   2  10  12       53.25       65.14     14.23 o 
   3  10  12        6.96        8.88     13.13 o 
  -4  11  12        2.09       -0.91      7.75 o 
  -3  11  12        8.55        1.42      7.84 o 
  -2  11  12        3.59       -5.28      9.90 o 
  -1  11  12       44.88       50.83     15.77 o 
   0  11  12        1.17       -1.40      9.67 o 
   1  11  12       55.59       81.78     14.91 o 
   2  11  12        0.30       -0.97     11.89 o 
  -4  12  12        0.00       -4.32      9.94 o 
  -3  12  12       11.34        7.59      9.14 o 
  -2  12  12        5.30       -3.39     10.71 o 
  -1  12  12       11.32       15.81     14.12 o 
   0  12  12        4.78        0.04     11.01 o 
   1  12  12        0.20       -4.07     11.28 o 
   2  12  12        0.00       -1.28      9.56 o 
  -4  13  12        2.12        3.43      9.23 o 
  -3  13  12       12.10        3.19     11.60 o 
  -2  13  12        1.98       14.35     11.06 o 
  -1  13  12        0.24       -4.67     12.71 o 
   0  13  12        0.07        5.42     14.70 o 
   1  13  12       10.00       10.41     14.69 o 
   2  13  12        3.70        5.31     13.60 o 
  -3  14  12        2.62       -4.61     11.32 o 
  -2  14  12       25.28       26.72     12.86 o 
  -1  14  12        0.01       -4.66      9.21 o 
   0  14  12       10.75       12.90     15.91 o 
   1  14  12        1.25       -4.79     11.12 o 
  -3  15  12        6.77       10.18     13.40 o 
  -2  15  12        5.50       -3.59     12.02 o 
  -1  15  12        0.56      -10.54     10.41 o 
   0  15  12        0.91        4.32     13.57 o 
   1  15  12       10.21       16.18     12.78 o 
  -2  16  12        0.00        1.88     13.02 o 
  -1  16  12        0.00       -7.38     11.12 o 
   0  16  12        0.04        9.90     12.98 o 
  -5   0  13       20.04       -1.30     16.88 o 
  -3   0  13       46.08       58.17     22.07 o 
  -1   0  13       16.91       14.99     12.99 o 
   1   0  13        0.37       -6.70      9.74 o 
   3   0  13        3.06        1.30     14.54 o 
  -5   1  13        1.59        0.38     11.90 o 
  -4   1  13       15.55       -0.34     11.33 o 
  -3   1  13        3.01       13.06     10.43 o 
  -2   1  13       12.68        0.68      6.30 o 
  -1   1  13       43.89       40.49      9.21 o 
   0   1  13        0.32        1.19      6.88 o 
   1   1  13       60.38       59.07     12.67 o 
   2   1  13        1.65        7.82     12.20 o 
   3   1  13       27.95       25.36     13.31 o 
  -5   2  13       11.28       13.52     16.98 o 
  -4   2  13       35.41       17.43     13.24 o 
  -3   2  13        7.39        3.56      8.83 o 
  -2   2  13       75.69       88.06      9.85 o 
  -1   2  13        0.00       -2.36      5.73 o 
   0   2  13       13.59       12.47      8.85 o 
   1   2  13        4.71       -2.98     10.44 o 
   2   2  13        2.41       -4.18     12.98 o 
   3   2  13        4.81       -0.59     11.95 o 
  -5   3  13        1.19       10.84     16.88 o 
  -4   3  13       57.60       74.69     17.71 o 
  -3   3  13        7.43        7.98     10.08 o 
  -2   3  13       66.41       47.77     10.95 o 
  -1   3  13       53.20       42.04      7.81 o 
   0   3  13       34.97       23.80      9.26 o 
   1   3  13       54.46       58.37     12.91 o 
   2   3  13       10.87        1.65      9.67 o 
   3   3  13       12.07       16.60     13.33 o 
  -5   4  13        0.25        0.55     13.35 o 
  -4   4  13        4.88       10.25     11.86 o 
  -3   4  13       22.44       25.62      7.80 o 
  -2   4  13       32.58       37.51     10.36 o 
  -1   4  13       47.44       52.14     11.80 o 
   0   4  13       90.84       78.70     13.75 o 
   1   4  13       14.66       12.13     10.49 o 
   2   4  13       52.25       38.56     11.92 o 
   3   4  13        3.59       -3.26     17.53 o 
  -5   5  13        3.13        6.87     13.57 o 
  -4   5  13      197.36      204.13     21.02 o 
  -3   5  13       16.66       18.40      7.73 o 
  -2   5  13       79.57       58.66     11.43 o 
  -1   5  13       16.40       18.75     10.98 o 
   0   5  13       15.46        0.91      8.16 o 
   1   5  13        1.96       -0.38      8.95 o 
   2   5  13       19.25        9.15     10.87 o 
   3   5  13        2.27        0.44     12.74 o 
  -5   6  13        9.13       18.48     17.92 o 
  -4   6  13       16.11       15.57     11.67 o 
  -3   6  13        4.55       10.89      8.98 o 
  -2   6  13       14.26       12.88      8.63 o 
  -1   6  13        0.79        1.81     11.41 o 
   0   6  13        0.15        7.62      8.68 o 
   1   6  13        5.80        7.34      8.65 o 
   2   6  13        1.93        1.61      9.67 o 
   3   6  13        6.48        5.56     13.88 o 
  -5   7  13       23.73       28.76     17.53 o 
  -4   7  13        0.50       -6.77      8.57 o 
  -3   7  13       41.60       46.57     11.08 o 
  -2   7  13       12.21       -6.30      6.71 o 
  -1   7  13        1.22       -5.31     10.46 o 
   0   7  13       22.50       16.91     13.66 o 
   1   7  13       21.49       26.16     10.27 o 
   2   7  13        7.30        4.50     10.14 o 
  -4   8  13       15.14       12.48      8.66 o 
  -3   8  13       13.07       12.68      9.17 o 
  -2   8  13       20.42        9.47      7.31 o 
  -1   8  13        9.96       14.26     12.63 o 
   0   8  13       14.62       30.41     14.68 o 
   1   8  13        0.41       -7.65     10.60 o 
   2   8  13        4.67       10.00     13.39 o 
  -4   9  13        1.45        7.81     10.29 o 
  -3   9  13        1.11       -2.87      9.50 o 
  -2   9  13        7.69       12.32     11.09 o 
  -1   9  13        3.97       17.29     10.61 o 
   0   9  13       11.25       25.20     24.93 o 
   1   9  13        0.58       -5.40     12.25 o 
   2   9  13        8.52       -1.14     10.81 o 
  -4  10  13        5.39        2.86      9.15 o 
  -3  10  13       12.80       16.79      9.88 o 
  -2  10  13       15.50       -0.28     12.60 o 
  -1  10  13       58.63       82.58     17.56 o 
   0  10  13       11.09       12.26     11.48 o 
   1  10  13       36.22       57.27     17.21 o 
   2  10  13        0.01       -0.23     10.99 o 
  -4  11  13        0.03       -3.46      8.88 o 
  -3  11  13        2.22       -0.43      9.46 o 
  -2  11  13        0.51       -0.25     10.10 o 
  -1  11  13        1.63       -1.06     10.73 o 
   0  11  13        0.64       -1.82     10.29 o 
   1  11  13        1.70       -0.27     15.08 o 
  -3  12  13        1.97        1.22     11.92 o 
  -2  12  13        1.91       10.32     10.62 o 
  -1  12  13       30.46       44.36     15.90 o 
   0  12  13        4.95        6.40     12.64 o 
   1  12  13       38.23       41.95     18.69 o 
  -3  13  13        3.54       -7.25     12.39 o 
  -2  13  13       14.48       22.73     15.54 o 
  -1  13  13       17.77        4.54     12.62 o 
   0  13  13       63.79      104.71     21.55 o 
  -2  14  13        5.51       16.16     13.56 o 
  -1  14  13       31.02       47.40     16.03 o 
  -4   0  14        9.04       -5.19     18.18 o 
  -2   0  14       40.05       37.92     26.23 o 
   0   0  14       14.81       24.38     13.35 o 
   2   0  14        0.01        3.90     17.40 o 
  -4   1  14        3.18        2.94     12.35 o 
  -3   1  14        1.93        6.80     10.67 o 
  -2   1  14        3.62       -9.66     12.50 o 
  -1   1  14       12.79       15.93      9.42 o 
   0   1  14        0.10        5.21      8.32 o 
   1   1  14       27.97       33.60     13.86 o 
   2   1  14        0.57       -2.04     11.18 o 
  -4   2  14        7.33       -6.71     10.89 o 
  -3   2  14       12.24        0.35     12.42 o 
  -2   2  14        5.07        3.87      8.93 o 
  -1   2  14       17.62       25.51      9.86 o 
   0   2  14        1.54       -4.57      7.98 o 
   1   2  14        2.96       -4.61     10.84 o 
   2   2  14        0.00       -0.16      9.98 o 
  -4   3  14        3.04        3.81     12.45 o 
  -3   3  14       24.38       17.67     11.42 o 
  -2   3  14        4.10        7.25      8.71 o 
  -1   3  14       17.62       10.67      9.98 o 
   0   3  14        0.22        3.24      9.08 o 
   1   3  14        3.45        2.77     10.07 o 
   2   3  14        0.01       -3.11      9.71 o 
  -4   4  14       30.37       19.82     11.93 o 
  -3   4  14      113.07      118.56     20.87 o 
  -2   4  14       60.95       54.11     12.05 o 
  -1   4  14       20.63       28.29     12.57 o 
   0   4  14       83.12       80.58     14.58 o 
   1   4  14       11.93       18.57     10.89 o 
   2   4  14       37.58       30.95     13.01 o 
  -4   5  14        7.29        4.03     10.58 o 
  -3   5  14        0.45       -0.01      9.29 o 
  -2   5  14       53.47       34.22     10.75 o 
  -1   5  14        0.23        5.78     11.10 o 
   0   5  14       55.26       45.52     16.85 o 
   1   5  14        8.91       19.86     11.45 o 
   2   5  14        8.71        8.52     13.42 o 
  -4   6  14        2.68        2.93     10.13 o 
  -3   6  14       13.73       20.38      8.54 o 
  -2   6  14       12.81        9.60     12.81 o 
  -1   6  14       40.46       46.37     13.97 o 
   0   6  14       22.03       39.97     18.15 o 
   1   6  14       38.71       48.57     13.99 o 
   2   6  14        8.94       27.44     14.33 o 
  -4   7  14        6.83        8.29     18.18 o 
  -3   7  14       17.12       22.49     10.38 o 
  -2   7  14       16.56       25.57     10.62 o 
  -1   7  14       27.02       19.55     14.35 o 
   0   7  14        3.68        1.88     13.50 o 
   1   7  14       28.65       27.84     12.07 o 
  -3   8  14        0.21        2.51      8.77 o 
  -2   8  14       35.89       59.52     14.66 o 
  -1   8  14        0.32       -4.30     12.00 o 
   0   8  14       29.59       39.85     17.05 o 
   1   8  14        4.09        0.17     12.27 o 
  -3   9  14       16.91       22.85     11.29 o 
  -2   9  14       18.01       14.57     13.88 o 
  -1   9  14       60.42      101.85     21.08 o 
   0   9  14        0.11       -1.95     15.85 o 
   1   9  14       41.01       68.84     21.08 o 
  -3  10  14        6.18       16.30      9.69 o 
  -2  10  14        3.23       10.31     12.90 o 
  -1  10  14       13.00        9.88     14.23 o 
   0  10  14       11.56       19.43     15.90 o 
  -2  11  14       15.64       26.45     13.57 o 
  -1  11  14        0.03       -3.33     10.54 o 
   0  11  14       14.90       18.35     15.08 o 
  -3   0  15        0.03       -6.75     16.10 o 
  -1   0  15        0.62       12.74     12.94 o 
   1   0  15        0.66        1.82     15.58 o 
  -3   1  15        2.67      -10.65     16.36 o 
  -2   1  15        0.10       13.50     29.35 o 
  -1   1  15        8.46       14.03     11.74 o 
   0   1  15        0.40       12.71      8.56 o 
   1   1  15        4.02        4.21      9.50 o 
  -3   2  15       20.86       22.07     18.18 o 
  -2   2  15        4.21        9.09     27.27 o 
  -1   2  15       29.58       38.09     12.44 o 
   0   2  15        0.00        4.50     11.46 o 
   1   2  15        6.81        9.27     11.32 o 
  -3   3  15        2.82       -2.34     17.40 o 
  -2   3  15       16.36       12.99     25.97 o 
  -1   3  15        9.18       13.39     12.47 o 
   0   3  15        3.71       -1.70     11.38 o 
   1   3  15        5.25        7.74     10.48 o 
  -3   4  15        6.41       10.91     15.13 o 
  -2   4  15        3.19       -3.06      7.98 o 
  -1   4  15       12.36        9.78     12.61 o 
   0   4  15        0.75       -9.00     13.37 o 
  -3   5  15       16.15       14.51     14.14 o 
  -2   5  15       15.66       10.82      8.49 o 
  -1   5  15       45.21       81.98     23.11 o 
   0   5  15        7.93        1.20     15.33 o 
  -3   6  15       36.87       50.26     16.52 o 
  -2   6  15       15.62       16.38      8.39 o 
  -1   6  15       69.07      125.03     40.51 o 
   0   6  15        6.44        9.62     17.39 o 
  -2   7  15        1.00       -8.00     13.01 o 
  -1   7  15        0.14       17.86     15.60 o 
   0   7  15       11.99       20.52     17.89 o 
  -1   8  15        2.96        5.45     11.75 o 
                                                 
